# Supplementary material for: Repartitioning of glycerol between levitated and surrounding deposited glycerol/NaNO3/H2O droplets
Source: R Soc Open Sci. 2018 Jan 3;5(1):170819. doi: 10.1098/rsos.170819 (PMC5792879; doi:10.1098/rsos.170819)
Supplement: GN.xlsx file containing all the original data [file rsos170819supp1.xlsx]

## Sheet: Sheet1
Journal: Royal Society Open Science Title: Repartitioning of Glycerol between Levitated and Surrounding Deposited Glycerol/NaNO3/H2O droplets Authors: Xiaoyan Gao, Chen Cai, Jiabi Ma* and Yunhong Zhang*
t/s	1		201		401		601		801		1001		1201		1401		1601		1801			1		21		41		61		81		101		121		141		161		181
RH=56.8%	Wavelength	Intensity	Wavelength	Intensity	Wavelength	Intensity	Wavelength	Intensity	Wavelength	Intensity	Wavelength	Intensity	Wavelength	Intensity	Wavelength	Intensity	Wavelength	Intensity	Wavelength	Intensity	RH=45.3%	Wavelength	Intensity	Wavelength	Intensity	Wavelength	Intensity	Wavelength	Intensity	Wavelength	Intensity	Wavelength	Intensity	Wavelength	Intensity	Wavelength	Intensity	Wavelength	Intensity	Wavelength	Intensity
OIR-1:1	623.078	275	623.078	279	623.078	271	623.078	270	623.078	273	623.078	274	623.078	270	623.078	274	623.078	276	623.078	275	OIR=1:1	623.078	269	623.078	273	623.078	272	623.078	272	623.078	278	623.078	271	623.078	273	623.078	277	623.078	273	623.078	275
	623.121	275	623.121	282	623.121	275	623.121	274	623.121	274	623.121	276	623.121	275	623.121	274	623.121	277	623.121	275		623.121	274	623.121	274	623.121	272	623.121	271	623.121	273	623.121	280	623.121	272	623.121	274	623.121	275	623.121	272
	623.164	274	623.164	278	623.164	278	623.164	275	623.164	274	623.164	273	623.164	272	623.164	276	623.164	276	623.164	277		623.164	272	623.164	270	623.164	271	623.164	275	623.164	270	623.164	276	623.164	277	623.164	273	623.164	271	623.164	272
	623.207	276	623.207	276	623.207	278	623.207	275	623.207	275	623.207	268	623.207	276	623.207	271	623.207	279	623.207	274		623.207	272	623.207	271	623.207	271	623.207	270	623.207	271	623.207	283	623.207	279	623.207	275	623.207	272	623.207	275
	623.25	269	623.25	273	623.25	273	623.25	274	623.25	273	623.25	271	623.25	273	623.25	273	623.25	278	623.25	272		623.25	273	623.25	269	623.25	272	623.25	273	623.25	271	623.25	282	623.25	281	623.25	274	623.25	269	623.25	274
	623.293	275	623.293	274	623.293	268	623.293	271	623.293	276	623.293	272	623.293	270	623.293	275	623.293	276	623.293	273		623.293	270	623.293	269	623.293	274	623.293	269	623.293	274	623.293	274	623.293	273	623.293	276	623.293	269	623.293	277
	623.336	272	623.336	275	623.336	270	623.336	271	623.336	277	623.336	274	623.336	270	623.336	274	623.336	275	623.336	274		623.336	272	623.336	269	623.336	271	623.336	272	623.336	270	623.336	273	623.336	275	623.336	272	623.336	269	623.336	274
	623.379	274	623.379	272	623.379	270	623.379	277	623.379	278	623.379	274	623.379	276	623.379	275	623.379	274	623.379	276		623.379	270	623.379	275	623.379	270	623.379	272	623.379	269	623.379	271	623.379	277	623.379	273	623.379	268	623.379	274
	623.423	276	623.423	274	623.423	272	623.423	273	623.423	271	623.423	274	623.423	275	623.423	274	623.423	276	623.423	274		623.423	271	623.423	272	623.423	272	623.423	273	623.423	272	623.423	270	623.423	270	623.423	274	623.423	269	623.423	270
	623.466	276	623.466	276	623.466	273	623.466	270	623.466	273	623.466	271	623.466	275	623.466	272	623.466	272	623.466	274		623.466	269	623.466	273	623.466	270	623.466	271	623.466	274	623.466	270	623.466	279	623.466	275	623.466	268	623.466	273
	623.509	271	623.509	275	623.509	275	623.509	269	623.509	273	623.509	275	623.509	274	623.509	274	623.509	277	623.509	275		623.509	267	623.509	271	623.509	270	623.509	273	623.509	272	623.509	268	623.509	275	623.509	279	623.509	268	623.509	275
	623.552	277	623.552	271	623.552	269	623.552	270	623.552	271	623.552	271	623.552	272	623.552	269	623.552	275	623.552	277		623.552	271	623.552	271	623.552	275	623.552	271	623.552	272	623.552	267	623.552	278	623.552	275	623.552	268	623.552	273
	623.595	275	623.595	274	623.595	265	623.595	272	623.595	271	623.595	271	623.595	268	623.595	276	623.595	274	623.595	275		623.595	270	623.595	273	623.595	269	623.595	267	623.595	270	623.595	271	623.595	278	623.595	277	623.595	274	623.595	271
	623.638	275	623.638	268	623.638	272	623.638	274	623.638	270	623.638	272	623.638	272	623.638	273	623.638	275	623.638	273		623.638	270	623.638	273	623.638	268	623.638	268	623.638	273	623.638	271	623.638	279	623.638	279	623.638	270	623.638	272
	623.681	275	623.681	275	623.681	273	623.681	270	623.681	270	623.681	277	623.681	273	623.681	274	623.681	279	623.681	281		623.681	267	623.681	270	623.681	272	623.681	271	623.681	268	623.681	274	623.681	269	623.681	278	623.681	268	623.681	270
	623.724	271	623.724	274	623.724	275	623.724	271	623.724	268	623.724	271	623.724	270	623.724	271	623.724	284	623.724	276		623.724	272	623.724	271	623.724	273	623.724	270	623.724	271	623.724	270	623.724	273	623.724	276	623.724	272	623.724	274
	623.767	269	623.767	272	623.767	271	623.767	276	623.767	272	623.767	266	623.767	270	623.767	274	623.767	287	623.767	274		623.767	268	623.767	269	623.767	269	623.767	271	623.767	269	623.767	273	623.767	269	623.767	275	623.767	269	623.767	269
	623.81	275	623.81	273	623.81	270	623.81	272	623.81	273	623.81	268	623.81	269	623.81	273	623.81	283	623.81	277		623.81	272	623.81	267	623.81	270	623.81	268	623.81	270	623.81	271	623.81	274	623.81	278	623.81	271	623.81	271
	623.854	272	623.854	271	623.854	276	623.854	270	623.854	272	623.854	273	623.854	270	623.854	271	623.854	278	623.854	272		623.854	269	623.854	270	623.854	270	623.854	268	623.854	267	623.854	265	623.854	271	623.854	275	623.854	271	623.854	269
	623.897	273	623.897	271	623.897	268	623.897	269	623.897	273	623.897	271	623.897	276	623.897	272	623.897	275	623.897	271		623.897	268	623.897	270	623.897	272	623.897	271	623.897	270	623.897	269	623.897	269	623.897	277	623.897	269	623.897	271
	623.94	270	623.94	271	623.94	270	623.94	273	623.94	269	623.94	274	623.94	270	623.94	273	623.94	276	623.94	275		623.94	267	623.94	271	623.94	268	623.94	266	623.94	269	623.94	269	623.94	271	623.94	273	623.94	269	623.94	268
	623.983	270	623.983	270	623.983	268	623.983	267	623.983	268	623.983	271	623.983	271	623.983	267	623.983	274	623.983	270		623.983	274	623.983	267	623.983	272	623.983	274	623.983	269	623.983	269	623.983	269	623.983	272	623.983	268	623.983	269
	624.026	276	624.026	274	624.026	271	624.026	270	624.026	274	624.026	272	624.026	268	624.026	276	624.026	276	624.026	275		624.026	271	624.026	268	624.026	267	624.026	268	624.026	272	624.026	264	624.026	267	624.026	271	624.026	269	624.026	270
	624.069	274	624.069	272	624.069	269	624.069	268	624.069	272	624.069	270	624.069	269	624.069	271	624.069	275	624.069	271		624.069	267	624.069	269	624.069	271	624.069	269	624.069	268	624.069	269	624.069	269	624.069	273	624.069	275	624.069	272
	624.112	274	624.112	271	624.112	272	624.112	269	624.112	273	624.112	276	624.112	270	624.112	271	624.112	276	624.112	273		624.112	268	624.112	270	624.112	269	624.112	274	624.112	271	624.112	270	624.112	272	624.112	277	624.112	265	624.112	271
	624.155	273	624.155	273	624.155	271	624.155	272	624.155	271	624.155	270	624.155	269	624.155	268	624.155	275	624.155	272		624.155	270	624.155	274	624.155	270	624.155	267	624.155	268	624.155	276	624.155	268	624.155	283	624.155	271	624.155	269
	624.198	270	624.198	267	624.198	269	624.198	272	624.198	272	624.198	272	624.198	271	624.198	269	624.198	273	624.198	274		624.198	271	624.198	272	624.198	268	624.198	268	624.198	268	624.198	269	624.198	269	624.198	281	624.198	273	624.198	275
	624.241	272	624.241	270	624.241	270	624.241	269	624.241	272	624.241	273	624.241	271	624.241	272	624.241	277	624.241	277		624.241	269	624.241	271	624.241	270	624.241	266	624.241	267	624.241	268	624.241	266	624.241	275	624.241	267	624.241	273
	624.284	272	624.284	273	624.284	270	624.284	269	624.284	272	624.284	267	624.284	271	624.284	272	624.284	271	624.284	269		624.284	269	624.284	267	624.284	268	624.284	267	624.284	271	624.284	269	624.284	268	624.284	271	624.284	273	624.284	274
	624.327	270	624.327	268	624.327	268	624.327	267	624.327	267	624.327	268	624.327	271	624.327	273	624.327	272	624.327	271		624.327	268	624.327	271	624.327	272	624.327	269	624.327	270	624.327	266	624.327	271	624.327	271	624.327	269	624.327	267
	624.371	271	624.371	273	624.371	270	624.371	268	624.371	271	624.371	268	624.371	268	624.371	272	624.371	276	624.371	276		624.371	266	624.371	272	624.371	272	624.371	264	624.371	267	624.371	267	624.371	272	624.371	266	624.371	269	624.371	271
	624.414	273	624.414	268	624.414	272	624.414	270	624.414	268	624.414	268	624.414	271	624.414	270	624.414	276	624.414	274		624.414	269	624.414	264	624.414	270	624.414	269	624.414	271	624.414	271	624.414	269	624.414	270	624.414	267	624.414	266
	624.457	271	624.457	270	624.457	270	624.457	272	624.457	268	624.457	273	624.457	271	624.457	271	624.457	275	624.457	273		624.457	268	624.457	269	624.457	269	624.457	268	624.457	269	624.457	270	624.457	269	624.457	271	624.457	267	624.457	271
	624.5	271	624.5	271	624.5	266	624.5	270	624.5	268	624.5	267	624.5	271	624.5	274	624.5	274	624.5	275		624.5	268	624.5	268	624.5	272	624.5	269	624.5	263	624.5	267	624.5	267	624.5	270	624.5	275	624.5	267
	624.543	270	624.543	272	624.543	267	624.543	267	624.543	270	624.543	269	624.543	271	624.543	269	624.543	273	624.543	273		624.543	271	624.543	267	624.543	267	624.543	270	624.543	263	624.543	267	624.543	269	624.543	268	624.543	271	624.543	269
	624.586	268	624.586	273	624.586	273	624.586	270	624.586	270	624.586	272	624.586	269	624.586	269	624.586	273	624.586	273		624.586	267	624.586	268	624.586	267	624.586	269	624.586	267	624.586	268	624.586	266	624.586	268	624.586	271	624.586	274
	624.629	270	624.629	268	624.629	274	624.629	273	624.629	268	624.629	272	624.629	271	624.629	267	624.629	276	624.629	276		624.629	272	624.629	268	624.629	267	624.629	268	624.629	264	624.629	268	624.629	267	624.629	274	624.629	274	624.629	270
	624.672	272	624.672	269	624.672	270	624.672	274	624.672	270	624.672	268	624.672	267	624.672	270	624.672	276	624.672	277		624.672	267	624.672	268	624.672	270	624.672	269	624.672	265	624.672	269	624.672	269	624.672	277	624.672	278	624.672	269
	624.715	270	624.715	269	624.715	267	624.715	269	624.715	267	624.715	273	624.715	271	624.715	271	624.715	278	624.715	272		624.715	267	624.715	271	624.715	268	624.715	268	624.715	268	624.715	268	624.715	269	624.715	271	624.715	278	624.715	269
	624.758	271	624.758	273	624.758	270	624.758	269	624.758	266	624.758	275	624.758	269	624.758	271	624.758	277	624.758	273		624.758	270	624.758	274	624.758	266	624.758	267	624.758	267	624.758	272	624.758	268	624.758	274	624.758	275	624.758	268
	624.801	266	624.801	267	624.801	268	624.801	271	624.801	268	624.801	270	624.801	270	624.801	272	624.801	274	624.801	272		624.801	270	624.801	265	624.801	270	624.801	268	624.801	269	624.801	267	624.801	269	624.801	267	624.801	273	624.801	267
	624.844	266	624.844	268	624.844	272	624.844	269	624.844	267	624.844	272	624.844	268	624.844	269	624.844	277	624.844	271		624.844	268	624.844	270	624.844	271	624.844	265	624.844	267	624.844	270	624.844	266	624.844	270	624.844	272	624.844	269
	624.887	268	624.887	270	624.887	268	624.887	270	624.887	270	624.887	271	624.887	267	624.887	272	624.887	277	624.887	274		624.887	271	624.887	274	624.887	271	624.887	265	624.887	268	624.887	269	624.887	269	624.887	266	624.887	267	624.887	267
	624.931	265	624.931	271	624.931	275	624.931	271	624.931	269	624.931	272	624.931	269	624.931	274	624.931	275	624.931	275		624.931	273	624.931	267	624.931	269	624.931	268	624.931	267	624.931	267	624.931	269	624.931	270	624.931	270	624.931	276
	624.974	271	624.974	268	624.974	269	624.974	273	624.974	272	624.974	268	624.974	271	624.974	272	624.974	275	624.974	270		624.974	270	624.974	270	624.974	270	624.974	270	624.974	269	624.974	269	624.974	269	624.974	270	624.974	266	624.974	277
	625.017	270	625.017	266	625.017	269	625.017	266	625.017	269	625.017	269	625.017	270	625.017	270	625.017	276	625.017	270		625.017	274	625.017	268	625.017	263	625.017	265	625.017	266	625.017	266	625.017	269	625.017	268	625.017	271	625.017	275
	625.06	271	625.06	272	625.06	267	625.06	269	625.06	271	625.06	269	625.06	270	625.06	271	625.06	273	625.06	273		625.06	271	625.06	275	625.06	268	625.06	268	625.06	269	625.06	270	625.06	267	625.06	268	625.06	267	625.06	277
	625.103	272	625.103	266	625.103	268	625.103	267	625.103	273	625.103	271	625.103	270	625.103	270	625.103	272	625.103	272		625.103	275	625.103	267	625.103	267	625.103	268	625.103	266	625.103	271	625.103	268	625.103	266	625.103	269	625.103	270
	625.146	270	625.146	271	625.146	274	625.146	269	625.146	273	625.146	270	625.146	272	625.146	270	625.146	274	625.146	272		625.146	271	625.146	272	625.146	267	625.146	268	625.146	269	625.146	268	625.146	267	625.146	270	625.146	265	625.146	268
	625.189	268	625.189	268	625.189	268	625.189	272	625.189	269	625.189	272	625.189	269	625.189	271	625.189	271	625.189	272		625.189	271	625.189	271	625.189	270	625.189	268	625.189	269	625.189	272	625.189	269	625.189	267	625.189	268	625.189	267
	625.232	269	625.232	271	625.232	266	625.232	268	625.232	269	625.232	270	625.232	271	625.232	272	625.232	273	625.232	275		625.232	273	625.232	273	625.232	269	625.232	266	625.232	269	625.232	270	625.232	268	625.232	270	625.232	268	625.232	267
	625.275	272	625.275	268	625.275	269	625.275	271	625.275	269	625.275	269	625.275	267	625.275	272	625.275	274	625.275	275		625.275	270	625.275	271	625.275	270	625.275	266	625.275	270	625.275	270	625.275	266	625.275	275	625.275	269	625.275	273
	625.318	269	625.318	269	625.318	265	625.318	269	625.318	270	625.318	271	625.318	273	625.318	272	625.318	272	625.318	273		625.318	277	625.318	274	625.318	270	625.318	267	625.318	263	625.318	270	625.318	270	625.318	268	625.318	272	625.318	268
	625.361	272	625.361	273	625.361	267	625.361	270	625.361	271	625.361	267	625.361	268	625.361	271	625.361	277	625.361	273		625.361	269	625.361	275	625.361	269	625.361	263	625.361	269	625.361	267	625.361	265	625.361	266	625.361	265	625.361	267
	625.404	272	625.404	274	625.404	266	625.404	269	625.404	272	625.404	271	625.404	270	625.404	270	625.404	273	625.404	276		625.404	267	625.404	271	625.404	270	625.404	268	625.404	268	625.404	269	625.404	267	625.404	265	625.404	268	625.404	270
	625.447	269	625.447	266	625.447	269	625.447	272	625.447	268	625.447	266	625.447	271	625.447	270	625.447	274	625.447	273		625.447	267	625.447	277	625.447	270	625.447	269	625.447	268	625.447	266	625.447	267	625.447	269	625.447	270	625.447	269
	625.49	267	625.49	270	625.49	271	625.49	267	625.49	271	625.49	269	625.49	272	625.49	275	625.49	272	625.49	272		625.49	271	625.49	279	625.49	269	625.49	264	625.49	266	625.49	265	625.49	269	625.49	267	625.49	267	625.49	267
	625.533	269	625.533	269	625.533	272	625.533	269	625.533	271	625.533	269	625.533	268	625.533	268	625.533	282	625.533	270		625.533	267	625.533	273	625.533	269	625.533	267	625.533	267	625.533	269	625.533	266	625.533	270	625.533	269	625.533	268
	625.577	268	625.577	272	625.577	274	625.577	269	625.577	272	625.577	269	625.577	273	625.577	272	625.577	301	625.577	282		625.577	268	625.577	273	625.577	268	625.577	265	625.577	267	625.577	269	625.577	267	625.577	271	625.577	267	625.577	270
	625.62	268	625.62	274	625.62	271	625.62	265	625.62	269	625.62	267	625.62	273	625.62	272	625.62	343	625.62	286		625.62	268	625.62	277	625.62	272	625.62	266	625.62	271	625.62	270	625.62	267	625.62	271	625.62	265	625.62	267
	625.663	273	625.663	267	625.663	274	625.663	267	625.663	267	625.663	273	625.663	269	625.663	271	625.663	346	625.663	291		625.663	269	625.663	275	625.663	270	625.663	269	625.663	270	625.663	265	625.663	267	625.663	271	625.663	272	625.663	273
	625.706	267	625.706	267	625.706	271	625.706	272	625.706	272	625.706	268	625.706	270	625.706	272	625.706	329	625.706	278		625.706	268	625.706	273	625.706	269	625.706	266	625.706	266	625.706	266	625.706	268	625.706	268	625.706	267	625.706	272
	625.749	267	625.749	270	625.749	269	625.749	272	625.749	273	625.749	271	625.749	269	625.749	273	625.749	281	625.749	275		625.749	272	625.749	268	625.749	270	625.749	268	625.749	270	625.749	270	625.749	268	625.749	267	625.749	268	625.749	266
	625.792	270	625.792	268	625.792	269	625.792	267	625.792	271	625.792	269	625.792	270	625.792	270	625.792	276	625.792	266		625.792	267	625.792	270	625.792	272	625.792	266	625.792	269	625.792	270	625.792	268	625.792	269	625.792	268	625.792	268
	625.835	273	625.835	270	625.835	272	625.835	270	625.835	270	625.835	271	625.835	271	625.835	273	625.835	273	625.835	276		625.835	272	625.835	269	625.835	273	625.835	269	625.835	272	625.835	268	625.835	275	625.835	267	625.835	269	625.835	269
	625.878	270	625.878	271	625.878	273	625.878	271	625.878	270	625.878	268	625.878	271	625.878	272	625.878	277	625.878	272		625.878	269	625.878	272	625.878	275	625.878	267	625.878	269	625.878	271	625.878	267	625.878	269	625.878	272	625.878	270
	625.921	268	625.921	271	625.921	270	625.921	270	625.921	271	625.921	269	625.921	271	625.921	272	625.921	278	625.921	275		625.921	266	625.921	270	625.921	274	625.921	270	625.921	266	625.921	271	625.921	269	625.921	265	625.921	267	625.921	272
	625.964	272	625.964	273	625.964	272	625.964	271	625.964	273	625.964	270	625.964	274	625.964	271	625.964	273	625.964	276		625.964	268	625.964	269	625.964	275	625.964	271	625.964	269	625.964	271	625.964	270	625.964	273	625.964	271	625.964	269
	626.007	273	626.007	271	626.007	269	626.007	272	626.007	270	626.007	272	626.007	274	626.007	275	626.007	275	626.007	272		626.007	271	626.007	267	626.007	279	626.007	271	626.007	268	626.007	270	626.007	268	626.007	272	626.007	270	626.007	271
	626.05	271	626.05	274	626.05	269	626.05	273	626.05	275	626.05	274	626.05	271	626.05	274	626.05	271	626.05	277		626.05	269	626.05	268	626.05	278	626.05	271	626.05	265	626.05	274	626.05	271	626.05	275	626.05	274	626.05	271
	626.093	269	626.093	281	626.093	268	626.093	275	626.093	274	626.093	270	626.093	272	626.093	276	626.093	274	626.093	273		626.093	274	626.093	271	626.093	276	626.093	271	626.093	270	626.093	269	626.093	269	626.093	272	626.093	273	626.093	269
	626.136	272	626.136	272	626.136	270	626.136	274	626.136	272	626.136	273	626.136	270	626.136	280	626.136	276	626.136	275		626.136	273	626.136	273	626.136	274	626.136	276	626.136	267	626.136	267	626.136	271	626.136	273	626.136	271	626.136	269
	626.179	269	626.179	273	626.179	271	626.179	273	626.179	271	626.179	278	626.179	270	626.179	283	626.179	275	626.179	273		626.179	273	626.179	270	626.179	277	626.179	273	626.179	274	626.179	272	626.179	272	626.179	275	626.179	271	626.179	267
	626.222	269	626.222	275	626.222	272	626.222	276	626.222	274	626.222	275	626.222	273	626.222	282	626.222	282	626.222	271		626.222	271	626.222	274	626.222	270	626.222	279	626.222	268	626.222	274	626.222	273	626.222	272	626.222	275	626.222	271
	626.265	274	626.265	270	626.265	271	626.265	271	626.265	270	626.265	275	626.265	275	626.265	280	626.265	273	626.265	274		626.265	272	626.265	276	626.265	272	626.265	278	626.265	267	626.265	273	626.265	271	626.265	276	626.265	273	626.265	271
	626.308	271	626.308	275	626.308	273	626.308	276	626.308	273	626.308	275	626.308	280	626.308	273	626.308	279	626.308	273		626.308	271	626.308	269	626.308	275	626.308	278	626.308	271	626.308	273	626.308	273	626.308	271	626.308	272	626.308	273
	626.352	276	626.352	279	626.352	274	626.352	275	626.352	280	626.352	275	626.352	279	626.352	275	626.352	275	626.352	278		626.352	271	626.352	275	626.352	271	626.352	283	626.352	273	626.352	271	626.352	273	626.352	274	626.352	269	626.352	270
	626.395	272	626.395	276	626.395	273	626.395	275	626.395	272	626.395	272	626.395	286	626.395	272	626.395	282	626.395	278		626.395	268	626.395	273	626.395	274	626.395	282	626.395	273	626.395	272	626.395	274	626.395	273	626.395	274	626.395	274
	626.438	277	626.438	275	626.438	271	626.438	282	626.438	274	626.438	275	626.438	290	626.438	276	626.438	281	626.438	276		626.438	273	626.438	272	626.438	272	626.438	281	626.438	272	626.438	273	626.438	272	626.438	273	626.438	273	626.438	277
	626.481	275	626.481	274	626.481	275	626.481	274	626.481	274	626.481	274	626.481	279	626.481	274	626.481	282	626.481	278		626.481	276	626.481	271	626.481	277	626.481	280	626.481	278	626.481	276	626.481	274	626.481	277	626.481	271	626.481	268
	626.524	275	626.524	277	626.524	275	626.524	277	626.524	275	626.524	278	626.524	280	626.524	275	626.524	281	626.524	282		626.524	270	626.524	272	626.524	275	626.524	274	626.524	280	626.524	272	626.524	271	626.524	275	626.524	273	626.524	271
	626.567	280	626.567	278	626.567	277	626.567	277	626.567	281	626.567	282	626.567	276	626.567	281	626.567	278	626.567	281		626.567	277	626.567	276	626.567	276	626.567	273	626.567	278	626.567	275	626.567	278	626.567	278	626.567	276	626.567	274
	626.61	286	626.61	286	626.61	279	626.61	277	626.61	280	626.61	280	626.61	277	626.61	275	626.61	287	626.61	279		626.61	278	626.61	281	626.61	275	626.61	278	626.61	281	626.61	280	626.61	275	626.61	278	626.61	275	626.61	278
	626.653	281	626.653	281	626.653	278	626.653	279	626.653	282	626.653	291	626.653	277	626.653	278	626.653	289	626.653	283		626.653	274	626.653	277	626.653	277	626.653	278	626.653	283	626.653	282	626.653	278	626.653	276	626.653	274	626.653	275
	626.696	283	626.696	279	626.696	282	626.696	284	626.696	280	626.696	295	626.696	276	626.696	279	626.696	292	626.696	286		626.696	278	626.696	278	626.696	278	626.696	276	626.696	284	626.696	281	626.696	272	626.696	276	626.696	277	626.696	277
	626.739	280	626.739	279	626.739	283	626.739	278	626.739	282	626.739	288	626.739	279	626.739	279	626.739	296	626.739	282		626.739	278	626.739	278	626.739	276	626.739	278	626.739	281	626.739	283	626.739	274	626.739	279	626.739	278	626.739	276
	626.782	283	626.782	281	626.782	284	626.782	278	626.782	289	626.782	282	626.782	278	626.782	283	626.782	286	626.782	281		626.782	279	626.782	279	626.782	278	626.782	279	626.782	284	626.782	283	626.782	282	626.782	281	626.782	278	626.782	274
	626.825	282	626.825	281	626.825	281	626.825	275	626.825	287	626.825	283	626.825	281	626.825	276	626.825	285	626.825	281		626.825	278	626.825	275	626.825	279	626.825	281	626.825	285	626.825	286	626.825	279	626.825	279	626.825	274	626.825	278
	626.868	283	626.868	282	626.868	281	626.868	285	626.868	290	626.868	279	626.868	283	626.868	284	626.868	287	626.868	282		626.868	282	626.868	272	626.868	278	626.868	279	626.868	280	626.868	287	626.868	277	626.868	278	626.868	277	626.868	279
	626.911	276	626.911	279	626.911	282	626.911	279	626.911	292	626.911	280	626.911	278	626.911	279	626.911	284	626.911	285		626.911	278	626.911	279	626.911	272	626.911	278	626.911	279	626.911	282	626.911	286	626.911	278	626.911	278	626.911	278
	626.954	282	626.954	278	626.954	281	626.954	279	626.954	286	626.954	282	626.954	281	626.954	275	626.954	290	626.954	284		626.954	275	626.954	279	626.954	279	626.954	279	626.954	277	626.954	290	626.954	284	626.954	276	626.954	277	626.954	276
	626.997	278	626.997	280	626.997	281	626.997	281	626.997	284	626.997	284	626.997	279	626.997	276	626.997	285	626.997	285		626.997	277	626.997	274	626.997	281	626.997	277	626.997	275	626.997	281	626.997	285	626.997	282	626.997	279	626.997	277
	627.04	276	627.04	281	627.04	278	627.04	279	627.04	282	627.04	281	627.04	283	627.04	281	627.04	287	627.04	282		627.04	277	627.04	280	627.04	279	627.04	277	627.04	275	627.04	284	627.04	280	627.04	276	627.04	278	627.04	280
	627.083	281	627.083	280	627.083	281	627.083	281	627.083	280	627.083	283	627.083	279	627.083	277	627.083	283	627.083	286		627.083	276	627.083	276	627.083	278	627.083	278	627.083	275	627.083	281	627.083	286	627.083	279	627.083	280	627.083	276
	627.126	279	627.126	282	627.126	277	627.126	281	627.126	280	627.126	278	627.126	282	627.126	284	627.126	288	627.126	281		627.126	278	627.126	276	627.126	280	627.126	280	627.126	279	627.126	280	627.126	289	627.126	281	627.126	279	627.126	276
	627.169	277	627.169	282	627.169	275	627.169	295	627.169	282	627.169	282	627.169	281	627.169	283	627.169	285	627.169	281		627.169	277	627.169	279	627.169	279	627.169	280	627.169	277	627.169	278	627.169	284	627.169	277	627.169	276	627.169	275
	627.212	280	627.212	281	627.212	277	627.212	298	627.212	281	627.212	279	627.212	277	627.212	279	627.212	287	627.212	282		627.212	275	627.212	276	627.212	281	627.212	275	627.212	275	627.212	281	627.212	279	627.212	278	627.212	275	627.212	278
	627.255	282	627.255	280	627.255	279	627.255	299	627.255	283	627.255	280	627.255	281	627.255	281	627.255	285	627.255	287		627.255	278	627.255	275	627.255	279	627.255	279	627.255	274	627.255	281	627.255	286	627.255	280	627.255	279	627.255	272
	627.298	281	627.298	279	627.298	280	627.298	283	627.298	280	627.298	281	627.298	274	627.298	283	627.298	288	627.298	285		627.298	278	627.298	279	627.298	277	627.298	279	627.298	280	627.298	278	627.298	287	627.298	281	627.298	278	627.298	277
	627.341	280	627.341	283	627.341	280	627.341	283	627.341	278	627.341	283	627.341	280	627.341	282	627.341	292	627.341	287		627.341	279	627.341	281	627.341	280	627.341	279	627.341	275	627.341	280	627.341	286	627.341	279	627.341	280	627.341	281
	627.384	278	627.384	275	627.384	280	627.384	283	627.384	277	627.384	280	627.384	282	627.384	279	627.384	287	627.384	284		627.384	272	627.384	276	627.384	282	627.384	279	627.384	279	627.384	283	627.384	289	627.384	282	627.384	282	627.384	279
	627.427	283	627.427	282	627.427	289	627.427	278	627.427	280	627.427	282	627.427	280	627.427	280	627.427	288	627.427	287		627.427	281	627.427	279	627.427	285	627.427	281	627.427	277	627.427	280	627.427	284	627.427	282	627.427	277	627.427	278
	627.47	284	627.47	283	627.47	293	627.47	285	627.47	283	627.47	279	627.47	281	627.47	282	627.47	285	627.47	282		627.47	278	627.47	276	627.47	282	627.47	276	627.47	275	627.47	283	627.47	280	627.47	278	627.47	277	627.47	277
	627.513	283	627.513	282	627.513	291	627.513	282	627.513	283	627.513	282	627.513	284	627.513	280	627.513	288	627.513	280		627.513	274	627.513	277	627.513	279	627.513	278	627.513	278	627.513	285	627.513	281	627.513	280	627.513	279	627.513	280
	627.557	281	627.557	276	627.557	289	627.557	283	627.557	280	627.557	283	627.557	283	627.557	280	627.557	292	627.557	287		627.557	278	627.557	279	627.557	279	627.557	285	627.557	281	627.557	279	627.557	281	627.557	290	627.557	277	627.557	285
	627.6	285	627.6	284	627.6	299	627.6	279	627.6	281	627.6	283	627.6	280	627.6	283	627.6	289	627.6	280		627.6	279	627.6	277	627.6	283	627.6	279	627.6	279	627.6	280	627.6	275	627.6	289	627.6	282	627.6	281
	627.643	288	627.643	286	627.643	298	627.643	282	627.643	284	627.643	288	627.643	278	627.643	283	627.643	290	627.643	289		627.643	279	627.643	278	627.643	275	627.643	277	627.643	280	627.643	278	627.643	283	627.643	288	627.643	279	627.643	280
	627.686	286	627.686	279	627.686	291	627.686	285	627.686	286	627.686	288	627.686	280	627.686	282	627.686	293	627.686	287		627.686	279	627.686	286	627.686	284	627.686	279	627.686	278	627.686	281	627.686	282	627.686	294	627.686	280	627.686	280
	627.729	288	627.729	288	627.729	284	627.729	284	627.729	279	627.729	286	627.729	284	627.729	277	627.729	291	627.729	288		627.729	286	627.729	279	627.729	280	627.729	282	627.729	283	627.729	281	627.729	284	627.729	293	627.729	280	627.729	280
	627.772	283	627.772	287	627.772	281	627.772	283	627.772	284	627.772	283	627.772	286	627.772	283	627.772	294	627.772	287		627.772	289	627.772	280	627.772	285	627.772	281	627.772	282	627.772	279	627.772	282	627.772	299	627.772	281	627.772	280
	627.815	288	627.815	283	627.815	287	627.815	287	627.815	285	627.815	282	627.815	282	627.815	283	627.815	294	627.815	287		627.815	287	627.815	283	627.815	278	627.815	274	627.815	286	627.815	279	627.815	284	627.815	302	627.815	279	627.815	282
	627.858	288	627.858	286	627.858	280	627.858	283	627.858	288	627.858	285	627.858	285	627.858	287	627.858	294	627.858	277		627.858	280	627.858	283	627.858	280	627.858	284	627.858	278	627.858	281	627.858	280	627.858	314	627.858	281	627.858	280
	627.901	284	627.901	291	627.901	284	627.901	281	627.901	284	627.901	289	627.901	281	627.901	288	627.901	296	627.901	290		627.901	279	627.901	282	627.901	279	627.901	281	627.901	279	627.901	279	627.901	283	627.901	348	627.901	281	627.901	280
	627.944	282	627.944	304	627.944	288	627.944	287	627.944	285	627.944	284	627.944	287	627.944	284	627.944	300	627.944	295		627.944	279	627.944	280	627.944	280	627.944	283	627.944	280	627.944	284	627.944	282	627.944	348	627.944	283	627.944	282
	627.987	284	627.987	314	627.987	283	627.987	281	627.987	289	627.987	289	627.987	285	627.987	286	627.987	296	627.987	290		627.987	277	627.987	283	627.987	281	627.987	284	627.987	284	627.987	283	627.987	281	627.987	336	627.987	285	627.987	281
	628.03	287	628.03	314	628.03	286	628.03	284	628.03	286	628.03	287	628.03	289	628.03	284	628.03	299	628.03	289		628.03	279	628.03	291	628.03	284	628.03	283	628.03	280	628.03	282	628.03	283	628.03	298	628.03	288	628.03	279
	628.073	287	628.073	302	628.073	286	628.073	282	628.073	283	628.073	290	628.073	289	628.073	285	628.073	302	628.073	295		628.073	281	628.073	296	628.073	283	628.073	283	628.073	285	628.073	285	628.073	286	628.073	292	628.073	284	628.073	282
	628.116	287	628.116	294	628.116	289	628.116	290	628.116	285	628.116	285	628.116	288	628.116	288	628.116	304	628.116	291		628.116	281	628.116	295	628.116	282	628.116	280	628.116	283	628.116	284	628.116	281	628.116	291	628.116	289	628.116	282
	628.159	283	628.159	287	628.159	287	628.159	288	628.159	289	628.159	285	628.159	285	628.159	284	628.159	311	628.159	293		628.159	280	628.159	285	628.159	283	628.159	285	628.159	285	628.159	284	628.159	288	628.159	290	628.159	294	628.159	283
	628.202	287	628.202	290	628.202	288	628.202	289	628.202	286	628.202	287	628.202	291	628.202	291	628.202	308	628.202	291		628.202	280	628.202	282	628.202	286	628.202	285	628.202	286	628.202	283	628.202	285	628.202	290	628.202	294	628.202	287
	628.245	287	628.245	294	628.245	286	628.245	291	628.245	289	628.245	290	628.245	294	628.245	291	628.245	307	628.245	297		628.245	282	628.245	282	628.245	285	628.245	280	628.245	284	628.245	289	628.245	282	628.245	292	628.245	293	628.245	288
	628.288	290	628.288	294	628.288	292	628.288	289	628.288	287	628.288	291	628.288	290	628.288	292	628.288	308	628.288	296		628.288	282	628.288	282	628.288	285	628.288	284	628.288	284	628.288	284	628.288	287	628.288	294	628.288	298	628.288	286
	628.331	294	628.331	294	628.331	288	628.331	287	628.331	291	628.331	286	628.331	291	628.331	288	628.331	309	628.331	296		628.331	285	628.331	284	628.331	289	628.331	285	628.331	282	628.331	285	628.331	287	628.331	292	628.331	308	628.331	290
	628.374	294	628.374	291	628.374	286	628.374	292	628.374	288	628.374	289	628.374	287	628.374	289	628.374	309	628.374	302		628.374	282	628.374	285	628.374	291	628.374	286	628.374	284	628.374	284	628.374	284	628.374	292	628.374	304	628.374	287
	628.417	302	628.417	295	628.417	291	628.417	289	628.417	288	628.417	287	628.417	297	628.417	296	628.417	310	628.417	308		628.417	285	628.417	281	628.417	297	628.417	288	628.417	285	628.417	283	628.417	283	628.417	287	628.417	307	628.417	291
	628.46	319	628.46	291	628.46	291	628.46	286	628.46	291	628.46	296	628.46	291	628.46	290	628.46	313	628.46	310		628.46	284	628.46	289	628.46	298	628.46	285	628.46	287	628.46	290	628.46	286	628.46	294	628.46	310	628.46	295
	628.503	331	628.503	293	628.503	294	628.503	287	628.503	292	628.503	292	628.503	288	628.503	289	628.503	319	628.503	309		628.503	284	628.503	286	628.503	303	628.503	289	628.503	287	628.503	291	628.503	285	628.503	289	628.503	311	628.503	299
	628.546	322	628.546	292	628.546	290	628.546	292	628.546	291	628.546	294	628.546	289	628.546	293	628.546	320	628.546	311		628.546	287	628.546	287	628.546	295	628.546	288	628.546	285	628.546	281	628.546	287	628.546	290	628.546	299	628.546	304
	628.589	305	628.589	290	628.589	291	628.589	290	628.589	289	628.589	288	628.589	285	628.589	296	628.589	325	628.589	313		628.589	279	628.589	287	628.589	291	628.589	289	628.589	281	628.589	287	628.589	288	628.589	289	628.589	293	628.589	304
	628.632	288	628.632	286	628.632	291	628.632	292	628.632	290	628.632	288	628.632	287	628.632	291	628.632	338	628.632	316		628.632	284	628.632	286	628.632	288	628.632	285	628.632	283	628.632	289	628.632	283	628.632	288	628.632	288	628.632	301
	628.675	287	628.675	288	628.675	291	628.675	288	628.675	291	628.675	293	628.675	286	628.675	293	628.675	352	628.675	317		628.675	278	628.675	284	628.675	285	628.675	285	628.675	289	628.675	286	628.675	284	628.675	286	628.675	291	628.675	300
	628.718	286	628.718	290	628.718	290	628.718	294	628.718	291	628.718	285	628.718	295	628.718	291	628.718	355	628.718	316		628.718	282	628.718	284	628.718	288	628.718	288	628.718	288	628.718	283	628.718	287	628.718	294	628.718	289	628.718	306
	628.761	291	628.761	290	628.761	287	628.761	289	628.761	295	628.761	287	628.761	287	628.761	288	628.761	357	628.761	309		628.761	283	628.761	283	628.761	285	628.761	291	628.761	286	628.761	285	628.761	287	628.761	285	628.761	286	628.761	312
	628.804	286	628.804	286	628.804	287	628.804	287	628.804	287	628.804	292	628.804	290	628.804	291	628.804	356	628.804	310		628.804	279	628.804	287	628.804	291	628.804	300	628.804	284	628.804	285	628.804	287	628.804	287	628.804	288	628.804	303
	628.847	287	628.847	289	628.847	290	628.847	289	628.847	289	628.847	288	628.847	291	628.847	285	628.847	337	628.847	307		628.847	280	628.847	286	628.847	285	628.847	299	628.847	283	628.847	283	628.847	286	628.847	287	628.847	291	628.847	302
	628.89	285	628.89	291	628.89	287	628.89	287	628.89	291	628.89	289	628.89	290	628.89	288	628.89	335	628.89	306		628.89	281	628.89	283	628.89	285	628.89	289	628.89	285	628.89	282	628.89	284	628.89	286	628.89	282	628.89	292
	628.933	283	628.933	289	628.933	286	628.933	288	628.933	283	628.933	291	628.933	288	628.933	293	628.933	322	628.933	299		628.933	280	628.933	283	628.933	288	628.933	287	628.933	283	628.933	281	628.933	287	628.933	284	628.933	286	628.933	288
	628.976	287	628.976	293	628.976	288	628.976	286	628.976	284	628.976	292	628.976	290	628.976	289	628.976	312	628.976	298		628.976	280	628.976	283	628.976	286	628.976	284	628.976	281	628.976	283	628.976	283	628.976	289	628.976	281	628.976	291
	629.019	286	629.019	294	629.019	288	629.019	287	629.019	285	629.019	288	629.019	287	629.019	291	629.019	309	629.019	304		629.019	279	629.019	279	629.019	284	629.019	287	629.019	284	629.019	284	629.019	284	629.019	292	629.019	286	629.019	286
	629.062	288	629.062	297	629.062	287	629.062	288	629.062	288	629.062	290	629.062	289	629.062	292	629.062	305	629.062	304		629.062	279	629.062	275	629.062	283	629.062	287	629.062	283	629.062	280	629.062	281	629.062	284	629.062	285	629.062	290
	629.105	282	629.105	287	629.105	288	629.105	285	629.105	288	629.105	290	629.105	291	629.105	293	629.105	312	629.105	304		629.105	281	629.105	281	629.105	283	629.105	286	629.105	286	629.105	283	629.105	278	629.105	286	629.105	286	629.105	283
	629.148	284	629.148	285	629.148	283	629.148	282	629.148	285	629.148	289	629.148	293	629.148	295	629.148	309	629.148	296		629.148	277	629.148	281	629.148	284	629.148	280	629.148	288	629.148	284	629.148	283	629.148	286	629.148	283	629.148	288
	629.191	289	629.191	287	629.191	284	629.191	288	629.191	287	629.191	288	629.191	292	629.191	292	629.191	306	629.191	293		629.191	283	629.191	285	629.191	283	629.191	282	629.191	289	629.191	281	629.191	282	629.191	284	629.191	283	629.191	288
	629.234	284	629.234	289	629.234	284	629.234	285	629.234	286	629.234	289	629.234	287	629.234	302	629.234	306	629.234	292		629.234	280	629.234	283	629.234	282	629.234	282	629.234	294	629.234	284	629.234	284	629.234	286	629.234	284	629.234	284
	629.277	290	629.277	286	629.277	288	629.277	282	629.277	282	629.277	286	629.277	292	629.277	297	629.277	318	629.277	299		629.277	282	629.277	279	629.277	277	629.277	284	629.277	292	629.277	284	629.277	283	629.277	284	629.277	282	629.277	286
	629.32	288	629.32	286	629.32	284	629.32	287	629.32	284	629.32	290	629.32	290	629.32	299	629.32	349	629.32	302		629.32	279	629.32	281	629.32	282	629.32	277	629.32	287	629.32	285	629.32	285	629.32	288	629.32	283	629.32	283
	629.363	284	629.363	293	629.363	292	629.363	285	629.363	284	629.363	284	629.363	294	629.363	295	629.363	371	629.363	311		629.363	279	629.363	285	629.363	283	629.363	281	629.363	282	629.363	286	629.363	283	629.363	288	629.363	281	629.363	282
	629.406	286	629.406	290	629.406	286	629.406	285	629.406	287	629.406	285	629.406	294	629.406	297	629.406	352	629.406	304		629.406	277	629.406	283	629.406	283	629.406	284	629.406	284	629.406	291	629.406	279	629.406	286	629.406	282	629.406	284
	629.449	288	629.449	285	629.449	286	629.449	286	629.449	285	629.449	287	629.449	298	629.449	290	629.449	323	629.449	296		629.449	283	629.449	282	629.449	282	629.449	285	629.449	283	629.449	292	629.449	284	629.449	281	629.449	279	629.449	284
	629.492	290	629.492	291	629.492	285	629.492	287	629.492	285	629.492	291	629.492	303	629.492	287	629.492	299	629.492	286		629.492	275	629.492	281	629.492	284	629.492	282	629.492	280	629.492	289	629.492	282	629.492	285	629.492	284	629.492	283
	629.535	292	629.535	284	629.535	285	629.535	284	629.535	285	629.535	287	629.535	307	629.535	289	629.535	300	629.535	287		629.535	281	629.535	283	629.535	287	629.535	285	629.535	280	629.535	284	629.535	279	629.535	285	629.535	282	629.535	285
	629.578	286	629.578	287	629.578	288	629.578	284	629.578	286	629.578	288	629.578	299	629.578	285	629.578	294	629.578	288		629.578	276	629.578	279	629.578	280	629.578	283	629.578	285	629.578	281	629.578	284	629.578	282	629.578	281	629.578	283
	629.621	289	629.621	286	629.621	286	629.621	285	629.621	284	629.621	288	629.621	296	629.621	287	629.621	297	629.621	286		629.621	282	629.621	284	629.621	284	629.621	285	629.621	279	629.621	283	629.621	280	629.621	284	629.621	286	629.621	279
	629.664	287	629.664	291	629.664	292	629.664	286	629.664	288	629.664	291	629.664	291	629.664	289	629.664	300	629.664	291		629.664	279	629.664	279	629.664	285	629.664	280	629.664	281	629.664	282	629.664	286	629.664	287	629.664	282	629.664	282
	629.707	287	629.707	289	629.707	283	629.707	285	629.707	286	629.707	293	629.707	293	629.707	283	629.707	300	629.707	288		629.707	276	629.707	284	629.707	283	629.707	281	629.707	282	629.707	278	629.707	283	629.707	289	629.707	280	629.707	281
	629.75	285	629.75	288	629.75	290	629.75	286	629.75	291	629.75	298	629.75	288	629.75	283	629.75	299	629.75	283		629.75	279	629.75	281	629.75	287	629.75	282	629.75	281	629.75	283	629.75	285	629.75	284	629.75	283	629.75	281
	629.793	285	629.793	287	629.793	286	629.793	281	629.793	285	629.793	299	629.793	290	629.793	290	629.793	300	629.793	288		629.793	280	629.793	283	629.793	282	629.793	283	629.793	281	629.793	281	629.793	289	629.793	285	629.793	278	629.793	281
	629.836	286	629.836	284	629.836	289	629.836	290	629.836	291	629.836	298	629.836	289	629.836	292	629.836	294	629.836	291		629.836	283	629.836	283	629.836	280	629.836	281	629.836	281	629.836	280	629.836	290	629.836	283	629.836	280	629.836	287
	629.879	285	629.879	287	629.879	288	629.879	290	629.879	291	629.879	292	629.879	286	629.879	300	629.879	297	629.879	292		629.879	281	629.879	280	629.879	281	629.879	284	629.879	278	629.879	286	629.879	288	629.879	287	629.879	281	629.879	283
	629.922	284	629.922	285	629.922	285	629.922	291	629.922	296	629.922	294	629.922	287	629.922	297	629.922	295	629.922	288		629.922	284	629.922	282	629.922	279	629.922	283	629.922	284	629.922	277	629.922	279	629.922	288	629.922	286	629.922	282
	629.965	286	629.965	284	629.965	289	629.965	289	629.965	297	629.965	289	629.965	284	629.965	298	629.965	306	629.965	291		629.965	282	629.965	277	629.965	281	629.965	283	629.965	283	629.965	283	629.965	279	629.965	283	629.965	281	629.965	282
	630.008	285	630.008	291	630.008	286	630.008	290	630.008	299	630.008	291	630.008	291	630.008	291	630.008	301	630.008	293		630.008	282	630.008	281	630.008	283	630.008	286	630.008	278	630.008	284	630.008	284	630.008	283	630.008	279	630.008	284
	630.051	282	630.051	289	630.051	291	630.051	286	630.051	296	630.051	293	630.051	295	630.051	287	630.051	296	630.051	287		630.051	279	630.051	275	630.051	283	630.051	283	630.051	284	630.051	284	630.051	279	630.051	288	630.051	284	630.051	280
	630.094	287	630.094	287	630.094	287	630.094	291	630.094	300	630.094	288	630.094	300	630.094	290	630.094	301	630.094	289		630.094	285	630.094	282	630.094	282	630.094	282	630.094	282	630.094	282	630.094	283	630.094	285	630.094	285	630.094	288
	630.137	289	630.137	290	630.137	288	630.137	291	630.137	294	630.137	285	630.137	298	630.137	286	630.137	304	630.137	293		630.137	285	630.137	282	630.137	284	630.137	281	630.137	277	630.137	285	630.137	281	630.137	284	630.137	279	630.137	285
	630.18	287	630.18	283	630.18	290	630.18	292	630.18	290	630.18	291	630.18	293	630.18	286	630.18	300	630.18	291		630.18	285	630.18	283	630.18	278	630.18	283	630.18	280	630.18	284	630.18	288	630.18	288	630.18	283	630.18	283
	630.223	290	630.223	287	630.223	289	630.223	297	630.223	289	630.223	291	630.223	293	630.223	290	630.223	299	630.223	289		630.223	286	630.223	278	630.223	287	630.223	284	630.223	282	630.223	282	630.223	286	630.223	284	630.223	280	630.223	282
	630.266	284	630.266	288	630.266	290	630.266	298	630.266	291	630.266	291	630.266	287	630.266	289	630.266	300	630.266	294		630.266	289	630.266	284	630.266	284	630.266	287	630.266	284	630.266	286	630.266	284	630.266	290	630.266	285	630.266	284
	630.309	289	630.309	287	630.309	291	630.309	301	630.309	290	630.309	292	630.309	285	630.309	288	630.309	295	630.309	287		630.309	288	630.309	281	630.309	286	630.309	282	630.309	279	630.309	284	630.309	286	630.309	292	630.309	289	630.309	286
	630.352	289	630.352	288	630.352	292	630.352	305	630.352	294	630.352	301	630.352	293	630.352	283	630.352	297	630.352	293		630.352	290	630.352	280	630.352	281	630.352	284	630.352	285	630.352	283	630.352	286	630.352	306	630.352	283	630.352	289
	630.394	287	630.394	291	630.394	288	630.394	301	630.394	295	630.394	299	630.394	289	630.394	284	630.394	301	630.394	295		630.394	303	630.394	291	630.394	287	630.394	281	630.394	283	630.394	285	630.394	284	630.394	313	630.394	286	630.394	284
	630.437	287	630.437	292	630.437	295	630.437	296	630.437	292	630.437	301	630.437	287	630.437	286	630.437	309	630.437	288		630.437	329	630.437	285	630.437	282	630.437	283	630.437	286	630.437	284	630.437	279	630.437	311	630.437	286	630.437	285
	630.48	288	630.48	291	630.48	295	630.48	297	630.48	298	630.48	296	630.48	287	630.48	288	630.48	299	630.48	291		630.48	326	630.48	288	630.48	285	630.48	281	630.48	282	630.48	280	630.48	280	630.48	295	630.48	282	630.48	284
	630.523	285	630.523	286	630.523	295	630.523	292	630.523	298	630.523	293	630.523	285	630.523	287	630.523	299	630.523	292		630.523	316	630.523	287	630.523	287	630.523	285	630.523	281	630.523	285	630.523	279	630.523	292	630.523	286	630.523	285
	630.566	287	630.566	291	630.566	301	630.566	287	630.566	296	630.566	288	630.566	285	630.566	285	630.566	301	630.566	293		630.566	284	630.566	288	630.566	283	630.566	283	630.566	285	630.566	286	630.566	287	630.566	288	630.566	285	630.566	283
	630.609	288	630.609	290	630.609	301	630.609	287	630.609	295	630.609	290	630.609	292	630.609	284	630.609	299	630.609	298		630.609	278	630.609	283	630.609	288	630.609	283	630.609	284	630.609	287	630.609	289	630.609	289	630.609	281	630.609	287
	630.652	287	630.652	290	630.652	301	630.652	292	630.652	304	630.652	294	630.652	290	630.652	291	630.652	305	630.652	295		630.652	286	630.652	292	630.652	289	630.652	279	630.652	287	630.652	284	630.652	283	630.652	289	630.652	288	630.652	282
	630.695	295	630.695	290	630.695	301	630.695	292	630.695	298	630.695	289	630.695	285	630.695	287	630.695	306	630.695	293		630.695	292	630.695	295	630.695	288	630.695	287	630.695	283	630.695	284	630.695	282	630.695	291	630.695	286	630.695	287
	630.738	290	630.738	294	630.738	305	630.738	293	630.738	296	630.738	287	630.738	293	630.738	289	630.738	303	630.738	286		630.738	295	630.738	314	630.738	287	630.738	288	630.738	282	630.738	285	630.738	284	630.738	290	630.738	280	630.738	287
	630.781	292	630.781	291	630.781	299	630.781	294	630.781	291	630.781	286	630.781	291	630.781	288	630.781	300	630.781	293		630.781	293	630.781	336	630.781	288	630.781	284	630.781	279	630.781	284	630.781	283	630.781	292	630.781	285	630.781	289
	630.824	290	630.824	293	630.824	298	630.824	293	630.824	287	630.824	289	630.824	290	630.824	289	630.824	299	630.824	286		630.824	292	630.824	331	630.824	285	630.824	289	630.824	283	630.824	284	630.824	280	630.824	291	630.824	283	630.824	284
	630.867	292	630.867	295	630.867	301	630.867	294	630.867	284	630.867	291	630.867	288	630.867	287	630.867	305	630.867	288		630.867	283	630.867	315	630.867	285	630.867	286	630.867	285	630.867	286	630.867	283	630.867	286	630.867	290	630.867	286
	630.91	288	630.91	296	630.91	294	630.91	304	630.91	290	630.91	289	630.91	287	630.91	291	630.91	301	630.91	295		630.91	284	630.91	290	630.91	284	630.91	284	630.91	285	630.91	283	630.91	284	630.91	286	630.91	298	630.91	289
	630.953	287	630.953	301	630.953	293	630.953	306	630.953	288	630.953	290	630.953	290	630.953	288	630.953	306	630.953	293		630.953	284	630.953	289	630.953	291	630.953	280	630.953	286	630.953	282	630.953	279	630.953	291	630.953	302	630.953	285
	630.996	289	630.996	297	630.996	293	630.996	298	630.996	289	630.996	289	630.996	291	630.996	285	630.996	306	630.996	293		630.996	281	630.996	287	630.996	292	630.996	284	630.996	285	630.996	291	630.996	284	630.996	291	630.996	295	630.996	291
	631.039	296	631.039	306	631.039	294	631.039	295	631.039	286	631.039	292	631.039	291	631.039	289	631.039	303	631.039	292		631.039	280	631.039	292	631.039	293	631.039	287	631.039	282	631.039	285	631.039	287	631.039	285	631.039	296	631.039	284
	631.082	291	631.082	306	631.082	290	631.082	291	631.082	290	631.082	288	631.082	289	631.082	290	631.082	304	631.082	288		631.082	283	631.082	293	631.082	303	631.082	288	631.082	284	631.082	287	631.082	286	631.082	289	631.082	290	631.082	285
	631.125	290	631.125	303	631.125	290	631.125	290	631.125	288	631.125	285	631.125	289	631.125	289	631.125	301	631.125	287		631.125	282	631.125	295	631.125	304	631.125	288	631.125	280	631.125	287	631.125	278	631.125	286	631.125	283	631.125	283
	631.168	286	631.168	308	631.168	297	631.168	289	631.168	287	631.168	283	631.168	288	631.168	287	631.168	301	631.168	292		631.168	275	631.168	287	631.168	312	631.168	280	631.168	285	631.168	282	631.168	285	631.168	282	631.168	284	631.168	290
	631.211	295	631.211	300	631.211	290	631.211	290	631.211	291	631.211	289	631.211	286	631.211	285	631.211	302	631.211	295		631.211	283	631.211	281	631.211	322	631.211	285	631.211	282	631.211	284	631.211	282	631.211	290	631.211	284	631.211	302
	631.254	290	631.254	295	631.254	296	631.254	291	631.254	287	631.254	283	631.254	288	631.254	290	631.254	300	631.254	290		631.254	280	631.254	288	631.254	321	631.254	283	631.254	277	631.254	280	631.254	280	631.254	290	631.254	287	631.254	301
	631.297	288	631.297	294	631.297	301	631.297	285	631.297	287	631.297	286	631.297	285	631.297	286	631.297	299	631.297	293		631.297	283	631.297	282	631.297	308	631.297	291	631.297	283	631.297	283	631.297	284	631.297	285	631.297	278	631.297	291
	631.34	293	631.34	293	631.34	300	631.34	285	631.34	289	631.34	288	631.34	291	631.34	286	631.34	297	631.34	288		631.34	284	631.34	280	631.34	295	631.34	288	631.34	282	631.34	283	631.34	282	631.34	286	631.34	285	631.34	292
	631.383	290	631.383	287	631.383	292	631.383	286	631.383	287	631.383	287	631.383	285	631.383	287	631.383	296	631.383	291		631.383	284	631.383	279	631.383	289	631.383	284	631.383	280	631.383	285	631.383	279	631.383	288	631.383	283	631.383	285
	631.426	293	631.426	289	631.426	292	631.426	285	631.426	285	631.426	285	631.426	287	631.426	283	631.426	293	631.426	285		631.426	276	631.426	284	631.426	287	631.426	288	631.426	282	631.426	283	631.426	282	631.426	286	631.426	279	631.426	281
	631.469	294	631.469	292	631.469	288	631.469	284	631.469	285	631.469	288	631.469	289	631.469	284	631.469	300	631.469	291		631.469	275	631.469	282	631.469	289	631.469	296	631.469	286	631.469	283	631.469	286	631.469	285	631.469	283	631.469	283
	631.512	295	631.512	284	631.512	286	631.512	288	631.512	283	631.512	288	631.512	285	631.512	280	631.512	300	631.512	290		631.512	281	631.512	280	631.512	290	631.512	310	631.512	285	631.512	278	631.512	279	631.512	284	631.512	285	631.512	284
	631.554	292	631.554	289	631.554	286	631.554	286	631.554	284	631.554	288	631.554	280	631.554	287	631.554	298	631.554	290		631.554	284	631.554	279	631.554	290	631.554	324	631.554	284	631.554	281	631.554	283	631.554	283	631.554	283	631.554	285
	631.597	304	631.597	289	631.597	283	631.597	286	631.597	285	631.597	283	631.597	283	631.597	282	631.597	299	631.597	285		631.597	278	631.597	277	631.597	287	631.597	319	631.597	286	631.597	280	631.597	278	631.597	281	631.597	278	631.597	281
	631.64	296	631.64	289	631.64	280	631.64	287	631.64	289	631.64	282	631.64	286	631.64	283	631.64	297	631.64	287		631.64	279	631.64	283	631.64	281	631.64	296	631.64	282	631.64	278	631.64	282	631.64	286	631.64	279	631.64	282
	631.683	298	631.683	293	631.683	280	631.683	283	631.683	280	631.683	283	631.683	283	631.683	284	631.683	293	631.683	287		631.683	277	631.683	283	631.683	280	631.683	283	631.683	282	631.683	285	631.683	276	631.683	284	631.683	279	631.683	276
	631.726	288	631.726	299	631.726	283	631.726	282	631.726	278	631.726	281	631.726	280	631.726	280	631.726	294	631.726	281		631.726	280	631.726	278	631.726	278	631.726	279	631.726	285	631.726	281	631.726	283	631.726	281	631.726	275	631.726	279
	631.769	290	631.769	299	631.769	282	631.769	282	631.769	279	631.769	282	631.769	279	631.769	285	631.769	290	631.769	285		631.769	277	631.769	279	631.769	274	631.769	281	631.769	283	631.769	275	631.769	282	631.769	282	631.769	278	631.769	277
	631.812	285	631.812	288	631.812	280	631.812	280	631.812	278	631.812	282	631.812	282	631.812	282	631.812	292	631.812	284		631.812	279	631.812	276	631.812	278	631.812	284	631.812	284	631.812	280	631.812	279	631.812	281	631.812	277	631.812	279
	631.855	281	631.855	282	631.855	282	631.855	280	631.855	279	631.855	274	631.855	280	631.855	278	631.855	284	631.855	287		631.855	276	631.855	278	631.855	276	631.855	283	631.855	286	631.855	282	631.855	277	631.855	280	631.855	276	631.855	275
	631.898	277	631.898	283	631.898	280	631.898	279	631.898	278	631.898	276	631.898	276	631.898	278	631.898	291	631.898	291		631.898	278	631.898	279	631.898	277	631.898	284	631.898	292	631.898	281	631.898	279	631.898	278	631.898	273	631.898	276
	631.941	277	631.941	278	631.941	279	631.941	276	631.941	279	631.941	277	631.941	279	631.941	275	631.941	286	631.941	285		631.941	276	631.941	276	631.941	278	631.941	277	631.941	302	631.941	279	631.941	279	631.941	282	631.941	277	631.941	275
	631.984	281	631.984	276	631.984	276	631.984	281	631.984	275	631.984	280	631.984	280	631.984	279	631.984	291	631.984	284		631.984	276	631.984	276	631.984	277	631.984	279	631.984	297	631.984	282	631.984	273	631.984	278	631.984	274	631.984	279
	632.027	280	632.027	279	632.027	275	632.027	278	632.027	275	632.027	277	632.027	274	632.027	274	632.027	283	632.027	282		632.027	274	632.027	275	632.027	275	632.027	276	632.027	296	632.027	279	632.027	281	632.027	279	632.027	271	632.027	277
	632.07	279	632.07	280	632.07	279	632.07	279	632.07	274	632.07	277	632.07	277	632.07	275	632.07	290	632.07	280		632.07	273	632.07	271	632.07	271	632.07	273	632.07	284	632.07	287	632.07	274	632.07	276	632.07	275	632.07	274
	632.113	271	632.113	279	632.113	275	632.113	271	632.113	279	632.113	275	632.113	275	632.113	280	632.113	302	632.113	286		632.113	274	632.113	275	632.113	274	632.113	276	632.113	275	632.113	288	632.113	275	632.113	278	632.113	274	632.113	273
	632.156	279	632.156	275	632.156	278	632.156	273	632.156	277	632.156	273	632.156	273	632.156	276	632.156	318	632.156	284		632.156	275	632.156	274	632.156	271	632.156	272	632.156	274	632.156	297	632.156	275	632.156	276	632.156	272	632.156	269
	632.199	283	632.199	276	632.199	277	632.199	272	632.199	278	632.199	272	632.199	275	632.199	273	632.199	319	632.199	283		632.199	273	632.199	271	632.199	276	632.199	273	632.199	272	632.199	296	632.199	273	632.199	277	632.199	275	632.199	273
	632.242	286	632.242	277	632.242	272	632.242	274	632.242	275	632.242	273	632.242	272	632.242	276	632.242	303	632.242	277		632.242	269	632.242	270	632.242	272	632.242	271	632.242	277	632.242	289	632.242	275	632.242	273	632.242	272	632.242	271
	632.285	283	632.285	270	632.285	274	632.285	272	632.285	269	632.285	273	632.285	272	632.285	269	632.285	283	632.285	276		632.285	273	632.285	271	632.285	273	632.285	266	632.285	281	632.285	272	632.285	276	632.285	272	632.285	269	632.285	272
	632.327	275	632.327	271	632.327	275	632.327	268	632.327	272	632.327	274	632.327	272	632.327	268	632.327	279	632.327	275		632.327	273	632.327	273	632.327	269	632.327	266	632.327	277	632.327	273	632.327	273	632.327	273	632.327	271	632.327	269
	632.37	270	632.37	271	632.37	274	632.37	271	632.37	275	632.37	272	632.37	275	632.37	272	632.37	280	632.37	270		632.37	273	632.37	271	632.37	273	632.37	268	632.37	272	632.37	274	632.37	277	632.37	275	632.37	271	632.37	267
	632.413	273	632.413	273	632.413	271	632.413	268	632.413	272	632.413	270	632.413	270	632.413	268	632.413	275	632.413	275		632.413	270	632.413	269	632.413	266	632.413	272	632.413	269	632.413	273	632.413	276	632.413	276	632.413	269	632.413	268
	632.456	269	632.456	269	632.456	275	632.456	275	632.456	271	632.456	268	632.456	269	632.456	273	632.456	273	632.456	269		632.456	267	632.456	269	632.456	269	632.456	268	632.456	268	632.456	275	632.456	274	632.456	273	632.456	271	632.456	269
	632.499	271	632.499	270	632.499	273	632.499	272	632.499	269	632.499	271	632.499	267	632.499	272	632.499	277	632.499	276		632.499	271	632.499	268	632.499	269	632.499	264	632.499	267	632.499	268	632.499	285	632.499	268	632.499	267	632.499	267
	632.542	273	632.542	274	632.542	271	632.542	269	632.542	270	632.542	266	632.542	269	632.542	263	632.542	274	632.542	273		632.542	267	632.542	267	632.542	270	632.542	268	632.542	270	632.542	274	632.542	283	632.542	275	632.542	267	632.542	267
	632.585	271	632.585	270	632.585	271	632.585	271	632.585	271	632.585	269	632.585	270	632.585	269	632.585	274	632.585	268		632.585	269	632.585	270	632.585	268	632.585	265	632.585	261	632.585	270	632.585	278	632.585	267	632.585	267	632.585	267
	632.628	270	632.628	270	632.628	273	632.628	270	632.628	267	632.628	268	632.628	266	632.628	268	632.628	274	632.628	268		632.628	273	632.628	270	632.628	268	632.628	265	632.628	265	632.628	266	632.628	270	632.628	273	632.628	264	632.628	268
	632.671	272	632.671	266	632.671	269	632.671	268	632.671	271	632.671	266	632.671	267	632.671	270	632.671	274	632.671	271		632.671	271	632.671	263	632.671	271	632.671	266	632.671	266	632.671	264	632.671	266	632.671	272	632.671	266	632.671	265
	632.714	271	632.714	271	632.714	273	632.714	268	632.714	268	632.714	269	632.714	270	632.714	272	632.714	272	632.714	273		632.714	272	632.714	266	632.714	267	632.714	268	632.714	262	632.714	267	632.714	267	632.714	272	632.714	271	632.714	263
	632.757	271	632.757	267	632.757	269	632.757	269	632.757	265	632.757	270	632.757	267	632.757	272	632.757	271	632.757	266		632.757	266	632.757	267	632.757	267	632.757	267	632.757	266	632.757	267	632.757	269	632.757	272	632.757	265	632.757	264
	632.8	270	632.8	270	632.8	269	632.8	268	632.8	267	632.8	268	632.8	267	632.8	270	632.8	272	632.8	270		632.8	271	632.8	263	632.8	265	632.8	266	632.8	267	632.8	267	632.8	270	632.8	273	632.8	260	632.8	265
	632.843	267	632.843	267	632.843	269	632.843	269	632.843	264	632.843	267	632.843	269	632.843	265	632.843	272	632.843	268		632.843	268	632.843	262	632.843	269	632.843	265	632.843	265	632.843	265	632.843	269	632.843	268	632.843	265	632.843	261
	632.886	266	632.886	272	632.886	262	632.886	268	632.886	265	632.886	267	632.886	267	632.886	269	632.886	268	632.886	267		632.886	269	632.886	266	632.886	262	632.886	264	632.886	268	632.886	264	632.886	266	632.886	269	632.886	264	632.886	266
	632.929	266	632.929	265	632.929	263	632.929	266	632.929	266	632.929	266	632.929	268	632.929	266	632.929	272	632.929	267		632.929	265	632.929	266	632.929	265	632.929	269	632.929	263	632.929	263	632.929	265	632.929	272	632.929	265	632.929	266
	632.971	269	632.971	265	632.971	264	632.971	270	632.971	266	632.971	269	632.971	268	632.971	267	632.971	268	632.971	266		632.971	266	632.971	266	632.971	270	632.971	266	632.971	262	632.971	266	632.971	263	632.971	265	632.971	261	632.971	263
	633.014	267	633.014	266	633.014	267	633.014	264	633.014	265	633.014	267	633.014	270	633.014	261	633.014	270	633.014	267		633.014	265	633.014	267	633.014	266	633.014	265	633.014	265	633.014	262	633.014	265	633.014	271	633.014	263	633.014	264
	633.057	267	633.057	266	633.057	265	633.057	264	633.057	263	633.057	265	633.057	266	633.057	265	633.057	265	633.057	264		633.057	265	633.057	263	633.057	263	633.057	265	633.057	260	633.057	263	633.057	263	633.057	273	633.057	264	633.057	262
	633.1	267	633.1	265	633.1	263	633.1	265	633.1	265	633.1	267	633.1	261	633.1	266	633.1	268	633.1	267		633.1	263	633.1	264	633.1	265	633.1	265	633.1	265	633.1	264	633.1	263	633.1	281	633.1	264	633.1	262
	633.143	264	633.143	264	633.143	265	633.143	265	633.143	265	633.143	264	633.143	265	633.143	267	633.143	265	633.143	267		633.143	264	633.143	262	633.143	265	633.143	261	633.143	263	633.143	266	633.143	261	633.143	280	633.143	265	633.143	263
	633.186	265	633.186	267	633.186	267	633.186	269	633.186	269	633.186	265	633.186	263	633.186	264	633.186	265	633.186	265		633.186	261	633.186	264	633.186	268	633.186	263	633.186	263	633.186	267	633.186	264	633.186	273	633.186	264	633.186	266
	633.229	265	633.229	264	633.229	267	633.229	266	633.229	266	633.229	266	633.229	264	633.229	263	633.229	266	633.229	267		633.229	266	633.229	265	633.229	262	633.229	263	633.229	265	633.229	262	633.229	263	633.229	264	633.229	268	633.229	265
	633.272	268	633.272	262	633.272	267	633.272	267	633.272	269	633.272	267	633.272	264	633.272	264	633.272	266	633.272	267		633.272	265	633.272	263	633.272	262	633.272	262	633.272	264	633.272	262	633.272	265	633.272	267	633.272	264	633.272	265
	633.315	264	633.315	264	633.315	263	633.315	262	633.315	266	633.315	267	633.315	267	633.315	268	633.315	265	633.315	264		633.315	265	633.315	267	633.315	265	633.315	266	633.315	265	633.315	260	633.315	264	633.315	265	633.315	266	633.315	263
	633.358	265	633.358	264	633.358	261	633.358	263	633.358	264	633.358	264	633.358	267	633.358	260	633.358	269	633.358	267		633.358	262	633.358	266	633.358	263	633.358	264	633.358	262	633.358	259	633.358	264	633.358	267	633.358	264	633.358	262
	633.401	267	633.401	266	633.401	263	633.401	262	633.401	266	633.401	264	633.401	263	633.401	264	633.401	268	633.401	263		633.401	264	633.401	264	633.401	263	633.401	265	633.401	263	633.401	263	633.401	262	633.401	267	633.401	263	633.401	266
	633.444	265	633.444	268	633.444	265	633.444	264	633.444	265	633.444	265	633.444	266	633.444	264	633.444	266	633.444	269		633.444	264	633.444	263	633.444	261	633.444	261	633.444	263	633.444	264	633.444	260	633.444	267	633.444	267	633.444	267
	633.486	265	633.486	267	633.486	263	633.486	264	633.486	268	633.486	264	633.486	267	633.486	267	633.486	265	633.486	265		633.486	265	633.486	262	633.486	263	633.486	263	633.486	261	633.486	266	633.486	262	633.486	264	633.486	266	633.486	264
	633.529	264	633.529	265	633.529	262	633.529	261	633.529	265	633.529	261	633.529	262	633.529	263	633.529	267	633.529	262		633.529	261	633.529	267	633.529	264	633.529	263	633.529	263	633.529	266	633.529	264	633.529	267	633.529	264	633.529	267
	633.572	263	633.572	266	633.572	264	633.572	264	633.572	265	633.572	266	633.572	268	633.572	266	633.572	267	633.572	266		633.572	264	633.572	264	633.572	263	633.572	263	633.572	263	633.572	263	633.572	264	633.572	266	633.572	264	633.572	265
	633.615	264	633.615	260	633.615	264	633.615	264	633.615	265	633.615	262	633.615	264	633.615	264	633.615	269	633.615	269		633.615	266	633.615	262	633.615	263	633.615	262	633.615	265	633.615	262	633.615	263	633.615	263	633.615	267	633.615	264
	633.658	266	633.658	263	633.658	264	633.658	264	633.658	260	633.658	266	633.658	266	633.658	263	633.658	270	633.658	265		633.658	263	633.658	262	633.658	264	633.658	262	633.658	264	633.658	263	633.658	264	633.658	267	633.658	270	633.658	263
	633.701	265	633.701	266	633.701	268	633.701	266	633.701	265	633.701	265	633.701	266	633.701	262	633.701	265	633.701	264		633.701	266	633.701	263	633.701	264	633.701	265	633.701	262	633.701	261	633.701	263	633.701	263	633.701	272	633.701	265
	633.744	263	633.744	264	633.744	264	633.744	267	633.744	267	633.744	264	633.744	267	633.744	263	633.744	267	633.744	267		633.744	264	633.744	265	633.744	263	633.744	264	633.744	265	633.744	264	633.744	265	633.744	261	633.744	266	633.744	263
	633.787	266	633.787	267	633.787	261	633.787	265	633.787	264	633.787	265	633.787	262	633.787	263	633.787	268	633.787	265		633.787	262	633.787	267	633.787	267	633.787	262	633.787	262	633.787	262	633.787	264	633.787	263	633.787	263	633.787	266
	633.83	264	633.83	264	633.83	264	633.83	263	633.83	264	633.83	265	633.83	266	633.83	262	633.83	271	633.83	270		633.83	266	633.83	260	633.83	262	633.83	261	633.83	261	633.83	265	633.83	262	633.83	264	633.83	266	633.83	265
	633.873	268	633.873	268	633.873	266	633.873	264	633.873	261	633.873	263	633.873	263	633.873	268	633.873	269	633.873	266		633.873	263	633.873	263	633.873	265	633.873	262	633.873	260	633.873	263	633.873	265	633.873	260	633.873	263	633.873	267
	633.916	266	633.916	263	633.916	263	633.916	265	633.916	263	633.916	265	633.916	261	633.916	265	633.916	272	633.916	268		633.916	265	633.916	263	633.916	263	633.916	259	633.916	262	633.916	263	633.916	261	633.916	267	633.916	264	633.916	269
	633.959	266	633.959	265	633.959	263	633.959	266	633.959	264	633.959	269	633.959	266	633.959	264	633.959	265	633.959	268		633.959	266	633.959	267	633.959	263	633.959	263	633.959	264	633.959	263	633.959	265	633.959	266	633.959	263	633.959	265
	634.001	268	634.001	267	634.001	264	634.001	264	634.001	265	634.001	266	634.001	264	634.001	262	634.001	268	634.001	265		634.001	262	634.001	262	634.001	264	634.001	264	634.001	262	634.001	263	634.001	264	634.001	261	634.001	266	634.001	270
	634.044	264	634.044	266	634.044	260	634.044	262	634.044	264	634.044	266	634.044	265	634.044	266	634.044	267	634.044	266		634.044	263	634.044	263	634.044	266	634.044	260	634.044	266	634.044	266	634.044	262	634.044	263	634.044	265	634.044	267
	634.087	268	634.087	264	634.087	265	634.087	263	634.087	264	634.087	264	634.087	266	634.087	267	634.087	270	634.087	265		634.087	268	634.087	260	634.087	264	634.087	268	634.087	264	634.087	262	634.087	263	634.087	263	634.087	263	634.087	264
	634.13	268	634.13	262	634.13	263	634.13	263	634.13	261	634.13	266	634.13	267	634.13	266	634.13	269	634.13	268		634.13	264	634.13	263	634.13	269	634.13	261	634.13	263	634.13	261	634.13	262	634.13	266	634.13	268	634.13	265
	634.173	266	634.173	263	634.173	263	634.173	265	634.173	264	634.173	265	634.173	264	634.173	262	634.173	265	634.173	271		634.173	262	634.173	265	634.173	263	634.173	265	634.173	261	634.173	260	634.173	264	634.173	263	634.173	262	634.173	265
	634.216	266	634.216	265	634.216	266	634.216	262	634.216	265	634.216	263	634.216	263	634.216	266	634.216	265	634.216	268		634.216	264	634.216	264	634.216	264	634.216	268	634.216	263	634.216	264	634.216	267	634.216	264	634.216	263	634.216	263
	634.259	266	634.259	269	634.259	266	634.259	263	634.259	261	634.259	264	634.259	264	634.259	268	634.259	273	634.259	264		634.259	268	634.259	264	634.259	263	634.259	263	634.259	262	634.259	260	634.259	265	634.259	263	634.259	262	634.259	266
	634.302	263	634.302	265	634.302	265	634.302	263	634.302	259	634.302	266	634.302	265	634.302	265	634.302	278	634.302	266		634.302	267	634.302	267	634.302	264	634.302	263	634.302	264	634.302	261	634.302	262	634.302	266	634.302	260	634.302	263
	634.345	264	634.345	266	634.345	264	634.345	266	634.345	263	634.345	263	634.345	269	634.345	266	634.345	299	634.345	275		634.345	266	634.345	264	634.345	264	634.345	263	634.345	267	634.345	265	634.345	264	634.345	266	634.345	263	634.345	264
	634.388	263	634.388	265	634.388	264	634.388	266	634.388	264	634.388	266	634.388	266	634.388	265	634.388	301	634.388	277		634.388	263	634.388	264	634.388	266	634.388	261	634.388	261	634.388	260	634.388	263	634.388	265	634.388	266	634.388	266
	634.43	266	634.43	266	634.43	267	634.43	266	634.43	264	634.43	266	634.43	266	634.43	262	634.43	291	634.43	269		634.43	264	634.43	265	634.43	260	634.43	264	634.43	264	634.43	259	634.43	263	634.43	265	634.43	262	634.43	265
	634.473	264	634.473	264	634.473	260	634.473	266	634.473	263	634.473	266	634.473	263	634.473	265	634.473	269	634.473	265		634.473	267	634.473	266	634.473	264	634.473	262	634.473	262	634.473	263	634.473	265	634.473	264	634.473	267	634.473	265
	634.516	264	634.516	266	634.516	266	634.516	269	634.516	265	634.516	264	634.516	267	634.516	266	634.516	268	634.516	264		634.516	267	634.516	261	634.516	267	634.516	260	634.516	262	634.516	265	634.516	263	634.516	263	634.516	264	634.516	263
	634.559	265	634.559	270	634.559	267	634.559	268	634.559	267	634.559	264	634.559	268	634.559	265	634.559	268	634.559	265		634.559	263	634.559	264	634.559	262	634.559	264	634.559	267	634.559	263	634.559	265	634.559	267	634.559	266	634.559	264
	634.602	265	634.602	267	634.602	263	634.602	265	634.602	270	634.602	266	634.602	267	634.602	266	634.602	267	634.602	264		634.602	267	634.602	266	634.602	265	634.602	263	634.602	263	634.602	262	634.602	263	634.602	264	634.602	267	634.602	269
	634.645	268	634.645	266	634.645	264	634.645	268	634.645	267	634.645	265	634.645	270	634.645	264	634.645	269	634.645	265		634.645	266	634.645	267	634.645	263	634.645	261	634.645	263	634.645	263	634.645	262	634.645	261	634.645	265	634.645	264
	634.688	271	634.688	267	634.688	268	634.688	265	634.688	265	634.688	263	634.688	267	634.688	267	634.688	268	634.688	266		634.688	269	634.688	264	634.688	263	634.688	266	634.688	266	634.688	265	634.688	262	634.688	264	634.688	265	634.688	263
	634.731	265	634.731	265	634.731	267	634.731	266	634.731	264	634.731	264	634.731	263	634.731	266	634.731	272	634.731	268		634.731	269	634.731	264	634.731	261	634.731	268	634.731	266	634.731	265	634.731	265	634.731	264	634.731	263	634.731	264
	634.774	266	634.774	271	634.774	268	634.774	267	634.774	267	634.774	261	634.774	261	634.774	266	634.774	267	634.774	263		634.774	263	634.774	263	634.774	263	634.774	264	634.774	264	634.774	266	634.774	260	634.774	263	634.774	268	634.774	265
	634.816	268	634.816	268	634.816	265	634.816	267	634.816	269	634.816	265	634.816	267	634.816	265	634.816	268	634.816	264		634.816	264	634.816	265	634.816	263	634.816	264	634.816	264	634.816	261	634.816	263	634.816	268	634.816	264	634.816	266
	634.859	267	634.859	266	634.859	263	634.859	266	634.859	267	634.859	269	634.859	270	634.859	270	634.859	269	634.859	267		634.859	264	634.859	263	634.859	270	634.859	264	634.859	263	634.859	264	634.859	267	634.859	262	634.859	264	634.859	264
	634.902	269	634.902	267	634.902	266	634.902	267	634.902	267	634.902	267	634.902	268	634.902	270	634.902	273	634.902	264		634.902	265	634.902	265	634.902	260	634.902	266	634.902	264	634.902	267	634.902	263	634.902	264	634.902	267	634.902	262
	634.945	264	634.945	266	634.945	266	634.945	264	634.945	269	634.945	265	634.945	267	634.945	272	634.945	273	634.945	268		634.945	262	634.945	263	634.945	264	634.945	268	634.945	264	634.945	265	634.945	267	634.945	263	634.945	264	634.945	264
	634.988	267	634.988	267	634.988	266	634.988	268	634.988	267	634.988	273	634.988	267	634.988	270	634.988	270	634.988	266		634.988	263	634.988	264	634.988	268	634.988	264	634.988	265	634.988	266	634.988	267	634.988	265	634.988	264	634.988	260
	635.031	266	635.031	267	635.031	267	635.031	263	635.031	265	635.031	274	635.031	267	635.031	264	635.031	268	635.031	264		635.031	265	635.031	264	635.031	264	635.031	268	635.031	265	635.031	263	635.031	261	635.031	265	635.031	265	635.031	262
	635.074	270	635.074	267	635.074	262	635.074	265	635.074	270	635.074	267	635.074	269	635.074	265	635.074	269	635.074	265		635.074	267	635.074	264	635.074	269	635.074	260	635.074	265	635.074	267	635.074	267	635.074	265	635.074	266	635.074	266
	635.117	265	635.117	268	635.117	265	635.117	266	635.117	270	635.117	266	635.117	273	635.117	268	635.117	267	635.117	265		635.117	267	635.117	264	635.117	267	635.117	267	635.117	264	635.117	264	635.117	267	635.117	261	635.117	262	635.117	265
	635.16	269	635.16	268	635.16	264	635.16	267	635.16	270	635.16	268	635.16	270	635.16	266	635.16	275	635.16	267		635.16	266	635.16	266	635.16	264	635.16	266	635.16	263	635.16	265	635.16	266	635.16	267	635.16	264	635.16	267
	635.202	265	635.202	266	635.202	266	635.202	270	635.202	266	635.202	264	635.202	269	635.202	267	635.202	270	635.202	270		635.202	265	635.202	268	635.202	267	635.202	262	635.202	266	635.202	266	635.202	267	635.202	268	635.202	266	635.202	267
	635.245	267	635.245	263	635.245	266	635.245	266	635.245	269	635.245	265	635.245	271	635.245	268	635.245	268	635.245	270		635.245	267	635.245	264	635.245	268	635.245	269	635.245	263	635.245	265	635.245	265	635.245	267	635.245	266	635.245	265
	635.288	269	635.288	269	635.288	265	635.288	268	635.288	270	635.288	266	635.288	266	635.288	267	635.288	271	635.288	270		635.288	268	635.288	265	635.288	269	635.288	266	635.288	267	635.288	266	635.288	266	635.288	259	635.288	267	635.288	267
	635.331	267	635.331	268	635.331	267	635.331	267	635.331	268	635.331	266	635.331	264	635.331	267	635.331	269	635.331	275		635.331	263	635.331	265	635.331	268	635.331	262	635.331	264	635.331	265	635.331	264	635.331	267	635.331	265	635.331	262
	635.374	270	635.374	265	635.374	267	635.374	263	635.374	270	635.374	271	635.374	267	635.374	267	635.374	270	635.374	268		635.374	264	635.374	267	635.374	267	635.374	269	635.374	268	635.374	265	635.374	266	635.374	263	635.374	264	635.374	269
	635.417	270	635.417	266	635.417	267	635.417	268	635.417	268	635.417	278	635.417	267	635.417	269	635.417	271	635.417	267		635.417	268	635.417	267	635.417	267	635.417	267	635.417	264	635.417	264	635.417	269	635.417	266	635.417	267	635.417	267
	635.46	267	635.46	268	635.46	267	635.46	267	635.46	268	635.46	271	635.46	266	635.46	267	635.46	271	635.46	266		635.46	265	635.46	264	635.46	269	635.46	270	635.46	269	635.46	267	635.46	264	635.46	266	635.46	268	635.46	267
	635.503	269	635.503	266	635.503	268	635.503	265	635.503	268	635.503	273	635.503	266	635.503	267	635.503	269	635.503	266		635.503	268	635.503	267	635.503	268	635.503	267	635.503	264	635.503	265	635.503	266	635.503	265	635.503	265	635.503	268
	635.545	267	635.545	271	635.545	272	635.545	270	635.545	270	635.545	266	635.545	266	635.545	264	635.545	267	635.545	274		635.545	266	635.545	265	635.545	268	635.545	267	635.545	263	635.545	270	635.545	267	635.545	267	635.545	267	635.545	265
	635.588	268	635.588	269	635.588	269	635.588	268	635.588	270	635.588	265	635.588	268	635.588	265	635.588	269	635.588	270		635.588	266	635.588	265	635.588	266	635.588	267	635.588	268	635.588	267	635.588	265	635.588	263	635.588	266	635.588	269
	635.631	266	635.631	267	635.631	266	635.631	269	635.631	269	635.631	267	635.631	267	635.631	266	635.631	267	635.631	267		635.631	265	635.631	265	635.631	268	635.631	270	635.631	264	635.631	262	635.631	264	635.631	264	635.631	264	635.631	268
	635.674	271	635.674	267	635.674	267	635.674	269	635.674	271	635.674	268	635.674	268	635.674	266	635.674	269	635.674	269		635.674	264	635.674	267	635.674	271	635.674	268	635.674	265	635.674	264	635.674	263	635.674	267	635.674	266	635.674	267
	635.717	269	635.717	266	635.717	267	635.717	268	635.717	269	635.717	270	635.717	270	635.717	268	635.717	270	635.717	265		635.717	269	635.717	269	635.717	265	635.717	267	635.717	268	635.717	270	635.717	263	635.717	266	635.717	268	635.717	265
	635.76	264	635.76	267	635.76	270	635.76	265	635.76	266	635.76	269	635.76	268	635.76	270	635.76	267	635.76	270		635.76	267	635.76	268	635.76	269	635.76	266	635.76	266	635.76	263	635.76	273	635.76	265	635.76	269	635.76	270
	635.803	269	635.803	267	635.803	266	635.803	270	635.803	270	635.803	270	635.803	267	635.803	266	635.803	271	635.803	271		635.803	269	635.803	266	635.803	269	635.803	270	635.803	271	635.803	268	635.803	267	635.803	267	635.803	267	635.803	267
	635.846	266	635.846	269	635.846	270	635.846	268	635.846	269	635.846	268	635.846	267	635.846	271	635.846	271	635.846	271		635.846	266	635.846	266	635.846	268	635.846	263	635.846	273	635.846	268	635.846	264	635.846	264	635.846	268	635.846	267
	635.888	265	635.888	269	635.888	270	635.888	272	635.888	272	635.888	269	635.888	272	635.888	267	635.888	271	635.888	272		635.888	267	635.888	266	635.888	270	635.888	270	635.888	266	635.888	266	635.888	264	635.888	270	635.888	267	635.888	264
	635.931	271	635.931	269	635.931	270	635.931	271	635.931	267	635.931	266	635.931	269	635.931	267	635.931	269	635.931	271		635.931	267	635.931	268	635.931	269	635.931	266	635.931	270	635.931	268	635.931	267	635.931	266	635.931	267	635.931	269
	635.974	272	635.974	268	635.974	271	635.974	272	635.974	270	635.974	268	635.974	268	635.974	267	635.974	271	635.974	266		635.974	274	635.974	268	635.974	269	635.974	268	635.974	270	635.974	269	635.974	268	635.974	268	635.974	267	635.974	267
	636.017	268	636.017	269	636.017	267	636.017	274	636.017	267	636.017	268	636.017	269	636.017	272	636.017	269	636.017	270		636.017	270	636.017	266	636.017	267	636.017	269	636.017	269	636.017	268	636.017	265	636.017	268	636.017	268	636.017	267
	636.06	272	636.06	267	636.06	267	636.06	271	636.06	266	636.06	270	636.06	270	636.06	266	636.06	270	636.06	267		636.06	267	636.06	265	636.06	268	636.06	267	636.06	269	636.06	272	636.06	265	636.06	268	636.06	268	636.06	267
	636.103	272	636.103	269	636.103	269	636.103	268	636.103	271	636.103	271	636.103	269	636.103	266	636.103	270	636.103	269		636.103	268	636.103	267	636.103	265	636.103	271	636.103	265	636.103	266	636.103	268	636.103	267	636.103	268	636.103	269
	636.146	266	636.146	270	636.146	273	636.146	271	636.146	273	636.146	274	636.146	270	636.146	263	636.146	270	636.146	268		636.146	271	636.146	267	636.146	268	636.146	269	636.146	268	636.146	267	636.146	269	636.146	269	636.146	269	636.146	271
	636.189	270	636.189	268	636.189	273	636.189	272	636.189	270	636.189	272	636.189	271	636.189	268	636.189	270	636.189	268		636.189	269	636.189	266	636.189	267	636.189	265	636.189	266	636.189	268	636.189	269	636.189	268	636.189	267	636.189	268
	636.231	271	636.231	267	636.231	270	636.231	270	636.231	273	636.231	271	636.231	270	636.231	270	636.231	269	636.231	269		636.231	266	636.231	268	636.231	267	636.231	267	636.231	267	636.231	269	636.231	268	636.231	269	636.231	265	636.231	264
	636.274	266	636.274	268	636.274	270	636.274	268	636.274	270	636.274	268	636.274	271	636.274	270	636.274	271	636.274	267		636.274	266	636.274	268	636.274	268	636.274	270	636.274	269	636.274	266	636.274	271	636.274	265	636.274	269	636.274	264
	636.317	271	636.317	274	636.317	272	636.317	271	636.317	271	636.317	267	636.317	272	636.317	268	636.317	269	636.317	270		636.317	266	636.317	267	636.317	268	636.317	268	636.317	271	636.317	267	636.317	267	636.317	267	636.317	268	636.317	268
	636.36	270	636.36	269	636.36	275	636.36	274	636.36	271	636.36	273	636.36	270	636.36	272	636.36	272	636.36	273		636.36	267	636.36	265	636.36	269	636.36	269	636.36	268	636.36	268	636.36	275	636.36	267	636.36	265	636.36	271
	636.403	273	636.403	273	636.403	271	636.403	271	636.403	272	636.403	272	636.403	270	636.403	270	636.403	273	636.403	268		636.403	268	636.403	270	636.403	267	636.403	269	636.403	268	636.403	266	636.403	270	636.403	265	636.403	270	636.403	270
	636.446	269	636.446	272	636.446	270	636.446	268	636.446	271	636.446	273	636.446	274	636.446	271	636.446	274	636.446	267		636.446	266	636.446	267	636.446	270	636.446	268	636.446	267	636.446	268	636.446	268	636.446	270	636.446	265	636.446	264
	636.489	270	636.489	269	636.489	269	636.489	272	636.489	271	636.489	273	636.489	268	636.489	270	636.489	273	636.489	273		636.489	269	636.489	268	636.489	268	636.489	264	636.489	268	636.489	267	636.489	270	636.489	267	636.489	266	636.489	267
	636.531	267	636.531	270	636.531	271	636.531	269	636.531	273	636.531	265	636.531	270	636.531	272	636.531	270	636.531	270		636.531	272	636.531	268	636.531	270	636.531	265	636.531	268	636.531	270	636.531	267	636.531	266	636.531	270	636.531	269
	636.574	270	636.574	272	636.574	271	636.574	270	636.574	270	636.574	271	636.574	269	636.574	273	636.574	274	636.574	275		636.574	270	636.574	267	636.574	269	636.574	269	636.574	266	636.574	268	636.574	270	636.574	268	636.574	268	636.574	269
	636.617	269	636.617	272	636.617	271	636.617	267	636.617	272	636.617	267	636.617	270	636.617	272	636.617	272	636.617	272		636.617	268	636.617	268	636.617	270	636.617	269	636.617	267	636.617	267	636.617	272	636.617	270	636.617	267	636.617	267
	636.66	273	636.66	273	636.66	270	636.66	275	636.66	269	636.66	276	636.66	267	636.66	270	636.66	273	636.66	271		636.66	270	636.66	267	636.66	266	636.66	266	636.66	270	636.66	269	636.66	267	636.66	265	636.66	268	636.66	268
	636.703	269	636.703	277	636.703	272	636.703	271	636.703	272	636.703	269	636.703	271	636.703	269	636.703	276	636.703	270		636.703	271	636.703	268	636.703	269	636.703	267	636.703	264	636.703	267	636.703	271	636.703	269	636.703	269	636.703	269
	636.746	272	636.746	275	636.746	270	636.746	275	636.746	271	636.746	272	636.746	268	636.746	266	636.746	269	636.746	270		636.746	266	636.746	267	636.746	270	636.746	267	636.746	268	636.746	269	636.746	276	636.746	269	636.746	268	636.746	272
	636.789	270	636.789	275	636.789	269	636.789	271	636.789	274	636.789	271	636.789	271	636.789	272	636.789	270	636.789	272		636.789	270	636.789	268	636.789	267	636.789	267	636.789	269	636.789	268	636.789	268	636.789	264	636.789	269	636.789	271
	636.831	269	636.831	272	636.831	268	636.831	268	636.831	269	636.831	273	636.831	274	636.831	269	636.831	271	636.831	270		636.831	270	636.831	267	636.831	275	636.831	270	636.831	269	636.831	270	636.831	271	636.831	271	636.831	266	636.831	271
	636.874	273	636.874	274	636.874	268	636.874	269	636.874	277	636.874	271	636.874	270	636.874	274	636.874	275	636.874	275		636.874	267	636.874	273	636.874	269	636.874	268	636.874	266	636.874	271	636.874	267	636.874	269	636.874	270	636.874	270
	636.917	276	636.917	271	636.917	271	636.917	271	636.917	270	636.917	268	636.917	270	636.917	273	636.917	270	636.917	272		636.917	273	636.917	272	636.917	268	636.917	266	636.917	271	636.917	267	636.917	275	636.917	273	636.917	268	636.917	266
	636.96	275	636.96	270	636.96	271	636.96	272	636.96	272	636.96	274	636.96	273	636.96	267	636.96	271	636.96	274		636.96	270	636.96	275	636.96	274	636.96	265	636.96	270	636.96	270	636.96	270	636.96	270	636.96	270	636.96	268
	637.003	273	637.003	270	637.003	269	637.003	273	637.003	273	637.003	269	637.003	270	637.003	273	637.003	272	637.003	268		637.003	271	637.003	271	637.003	269	637.003	269	637.003	271	637.003	271	637.003	271	637.003	282	637.003	272	637.003	268
	637.046	275	637.046	271	637.046	270	637.046	272	637.046	272	637.046	276	637.046	270	637.046	270	637.046	276	637.046	275		637.046	266	637.046	268	637.046	271	637.046	267	637.046	272	637.046	269	637.046	271	637.046	284	637.046	267	637.046	266
	637.088	272	637.088	272	637.088	272	637.088	269	637.088	270	637.088	270	637.088	269	637.088	272	637.088	272	637.088	271		637.088	271	637.088	268	637.088	272	637.088	266	637.088	265	637.088	269	637.088	269	637.088	282	637.088	268	637.088	269
	637.131	275	637.131	271	637.131	269	637.131	275	637.131	273	637.131	275	637.131	275	637.131	271	637.131	274	637.131	275		637.131	268	637.131	267	637.131	272	637.131	266	637.131	272	637.131	268	637.131	274	637.131	273	637.131	268	637.131	268
	637.174	274	637.174	272	637.174	276	637.174	272	637.174	275	637.174	270	637.174	271	637.174	271	637.174	271	637.174	271		637.174	268	637.174	273	637.174	269	637.174	266	637.174	266	637.174	272	637.174	267	637.174	268	637.174	270	637.174	267
	637.217	277	637.217	273	637.217	271	637.217	269	637.217	273	637.217	275	637.217	271	637.217	272	637.217	276	637.217	273		637.217	270	637.217	272	637.217	268	637.217	272	637.217	273	637.217	273	637.217	268	637.217	273	637.217	271	637.217	268
	637.26	277	637.26	273	637.26	272	637.26	273	637.26	275	637.26	271	637.26	275	637.26	276	637.26	273	637.26	274		637.26	271	637.26	272	637.26	271	637.26	267	637.26	274	637.26	268	637.26	271	637.26	272	637.26	269	637.26	270
	637.303	276	637.303	270	637.303	272	637.303	272	637.303	273	637.303	275	637.303	272	637.303	269	637.303	276	637.303	273		637.303	272	637.303	272	637.303	266	637.303	267	637.303	269	637.303	271	637.303	274	637.303	268	637.303	268	637.303	271
	637.346	277	637.346	272	637.346	272	637.346	268	637.346	272	637.346	273	637.346	273	637.346	270	637.346	278	637.346	275		637.346	271	637.346	269	637.346	273	637.346	269	637.346	271	637.346	268	637.346	271	637.346	273	637.346	273	637.346	267
	637.388	276	637.388	271	637.388	273	637.388	270	637.388	270	637.388	275	637.388	276	637.388	274	637.388	277	637.388	276		637.388	270	637.388	271	637.388	272	637.388	269	637.388	273	637.388	268	637.388	271	637.388	268	637.388	269	637.388	268
	637.431	271	637.431	272	637.431	274	637.431	272	637.431	275	637.431	275	637.431	271	637.431	276	637.431	273	637.431	276		637.431	273	637.431	269	637.431	271	637.431	269	637.431	272	637.431	269	637.431	271	637.431	271	637.431	272	637.431	271
	637.474	273	637.474	275	637.474	274	637.474	272	637.474	272	637.474	274	637.474	272	637.474	273	637.474	274	637.474	274		637.474	268	637.474	272	637.474	269	637.474	271	637.474	269	637.474	273	637.474	274	637.474	265	637.474	270	637.474	275
	637.517	272	637.517	274	637.517	273	637.517	274	637.517	274	637.517	273	637.517	270	637.517	274	637.517	275	637.517	279		637.517	274	637.517	270	637.517	270	637.517	268	637.517	270	637.517	270	637.517	272	637.517	271	637.517	271	637.517	270
	637.56	270	637.56	275	637.56	274	637.56	273	637.56	273	637.56	274	637.56	270	637.56	278	637.56	279	637.56	275		637.56	269	637.56	266	637.56	269	637.56	268	637.56	270	637.56	267	637.56	272	637.56	273	637.56	274	637.56	271
	637.603	272	637.603	274	637.603	272	637.603	271	637.603	276	637.603	275	637.603	268	637.603	277	637.603	275	637.603	279		637.603	273	637.603	270	637.603	273	637.603	269	637.603	266	637.603	267	637.603	271	637.603	273	637.603	273	637.603	271
	637.645	273	637.645	274	637.645	270	637.645	269	637.645	272	637.645	272	637.645	270	637.645	270	637.645	281	637.645	277		637.645	271	637.645	274	637.645	271	637.645	273	637.645	269	637.645	274	637.645	275	637.645	274	637.645	278	637.645	273
	637.688	278	637.688	276	637.688	273	637.688	275	637.688	278	637.688	272	637.688	273	637.688	270	637.688	283	637.688	278		637.688	271	637.688	270	637.688	267	637.688	271	637.688	274	637.688	275	637.688	269	637.688	274	637.688	272	637.688	272
	637.731	275	637.731	272	637.731	277	637.731	273	637.731	275	637.731	272	637.731	275	637.731	274	637.731	284	637.731	276		637.731	269	637.731	271	637.731	271	637.731	274	637.731	269	637.731	271	637.731	269	637.731	272	637.731	275	637.731	273
	637.774	274	637.774	277	637.774	276	637.774	274	637.774	273	637.774	272	637.774	271	637.774	273	637.774	286	637.774	279		637.774	274	637.774	274	637.774	268	637.774	272	637.774	275	637.774	273	637.774	278	637.774	272	637.774	272	637.774	275
	637.817	275	637.817	273	637.817	273	637.817	278	637.817	270	637.817	274	637.817	274	637.817	272	637.817	287	637.817	279		637.817	273	637.817	271	637.817	270	637.817	272	637.817	271	637.817	269	637.817	271	637.817	273	637.817	270	637.817	278
	637.86	274	637.86	276	637.86	266	637.86	278	637.86	274	637.86	275	637.86	276	637.86	278	637.86	284	637.86	280		637.86	274	637.86	267	637.86	273	637.86	269	637.86	268	637.86	271	637.86	269	637.86	273	637.86	269	637.86	278
	637.902	272	637.902	271	637.902	271	637.902	273	637.902	275	637.902	271	637.902	274	637.902	277	637.902	287	637.902	275		637.902	273	637.902	270	637.902	269	637.902	271	637.902	271	637.902	270	637.902	270	637.902	275	637.902	275	637.902	276
	637.945	275	637.945	276	637.945	277	637.945	275	637.945	276	637.945	275	637.945	274	637.945	275	637.945	282	637.945	277		637.945	269	637.945	271	637.945	272	637.945	274	637.945	271	637.945	272	637.945	274	637.945	271	637.945	270	637.945	278
	637.988	272	637.988	273	637.988	273	637.988	276	637.988	277	637.988	272	637.988	271	637.988	274	637.988	282	637.988	277		637.988	272	637.988	267	637.988	273	637.988	269	637.988	274	637.988	272	637.988	270	637.988	273	637.988	275	637.988	275
	638.031	278	638.031	276	638.031	274	638.031	275	638.031	273	638.031	271	638.031	276	638.031	277	638.031	277	638.031	277		638.031	274	638.031	271	638.031	270	638.031	271	638.031	268	638.031	269	638.031	273	638.031	269	638.031	272	638.031	279
	638.074	279	638.074	275	638.074	274	638.074	274	638.074	277	638.074	274	638.074	275	638.074	270	638.074	283	638.074	278		638.074	271	638.074	273	638.074	274	638.074	271	638.074	268	638.074	275	638.074	275	638.074	274	638.074	275	638.074	276
	638.117	275	638.117	270	638.117	274	638.117	275	638.117	277	638.117	278	638.117	279	638.117	274	638.117	282	638.117	278		638.117	272	638.117	272	638.117	272	638.117	271	638.117	271	638.117	271	638.117	272	638.117	268	638.117	270	638.117	268
	638.159	274	638.159	276	638.159	281	638.159	278	638.159	275	638.159	274	638.159	277	638.159	281	638.159	284	638.159	281		638.159	273	638.159	267	638.159	273	638.159	272	638.159	273	638.159	275	638.159	272	638.159	272	638.159	268	638.159	273
	638.202	276	638.202	278	638.202	280	638.202	279	638.202	274	638.202	279	638.202	276	638.202	271	638.202	290	638.202	280		638.202	276	638.202	271	638.202	271	638.202	273	638.202	275	638.202	271	638.202	275	638.202	272	638.202	274	638.202	274
	638.245	278	638.245	275	638.245	275	638.245	276	638.245	271	638.245	272	638.245	276	638.245	279	638.245	293	638.245	281		638.245	279	638.245	270	638.245	272	638.245	270	638.245	269	638.245	274	638.245	273	638.245	275	638.245	270	638.245	270
	638.288	272	638.288	276	638.288	278	638.288	271	638.288	277	638.288	278	638.288	281	638.288	280	638.288	289	638.288	280		638.288	271	638.288	271	638.288	275	638.288	273	638.288	272	638.288	274	638.288	273	638.288	276	638.288	276	638.288	280
	638.331	275	638.331	277	638.331	275	638.331	273	638.331	278	638.331	278	638.331	278	638.331	280	638.331	283	638.331	275		638.331	275	638.331	273	638.331	274	638.331	268	638.331	274	638.331	274	638.331	274	638.331	273	638.331	275	638.331	274
	638.373	279	638.373	279	638.373	274	638.373	276	638.373	275	638.373	276	638.373	274	638.373	277	638.373	280	638.373	279		638.373	274	638.373	276	638.373	275	638.373	275	638.373	271	638.373	274	638.373	273	638.373	272	638.373	277	638.373	273
	638.416	278	638.416	279	638.416	279	638.416	279	638.416	279	638.416	275	638.416	276	638.416	281	638.416	279	638.416	276		638.416	276	638.416	267	638.416	270	638.416	274	638.416	270	638.416	271	638.416	274	638.416	276	638.416	276	638.416	272
	638.459	276	638.459	276	638.459	276	638.459	278	638.459	276	638.459	275	638.459	276	638.459	282	638.459	281	638.459	273		638.459	270	638.459	271	638.459	271	638.459	272	638.459	272	638.459	273	638.459	275	638.459	271	638.459	276	638.459	269
	638.502	278	638.502	275	638.502	277	638.502	277	638.502	279	638.502	277	638.502	279	638.502	279	638.502	281	638.502	276		638.502	271	638.502	275	638.502	276	638.502	272	638.502	268	638.502	273	638.502	274	638.502	275	638.502	278	638.502	276
	638.545	278	638.545	275	638.545	275	638.545	275	638.545	279	638.545	276	638.545	281	638.545	281	638.545	282	638.545	279		638.545	268	638.545	275	638.545	274	638.545	272	638.545	275	638.545	269	638.545	275	638.545	272	638.545	271	638.545	275
	638.588	272	638.588	278	638.588	276	638.588	281	638.588	279	638.588	278	638.588	281	638.588	277	638.588	282	638.588	276		638.588	277	638.588	275	638.588	275	638.588	277	638.588	271	638.588	270	638.588	273	638.588	271	638.588	271	638.588	275
	638.63	276	638.63	281	638.63	278	638.63	277	638.63	280	638.63	278	638.63	280	638.63	275	638.63	280	638.63	280		638.63	275	638.63	274	638.63	272	638.63	265	638.63	273	638.63	272	638.63	274	638.63	273	638.63	270	638.63	274
	638.673	276	638.673	274	638.673	281	638.673	277	638.673	280	638.673	278	638.673	279	638.673	277	638.673	278	638.673	279		638.673	271	638.673	271	638.673	274	638.673	275	638.673	274	638.673	273	638.673	278	638.673	275	638.673	271	638.673	275
	638.716	278	638.716	280	638.716	278	638.716	276	638.716	278	638.716	277	638.716	279	638.716	280	638.716	275	638.716	276		638.716	272	638.716	269	638.716	275	638.716	272	638.716	272	638.716	272	638.716	273	638.716	274	638.716	275	638.716	276
	638.759	279	638.759	282	638.759	277	638.759	277	638.759	282	638.759	276	638.759	281	638.759	283	638.759	279	638.759	278		638.759	274	638.759	276	638.759	277	638.759	274	638.759	273	638.759	273	638.759	273	638.759	271	638.759	270	638.759	277
	638.802	277	638.802	281	638.802	279	638.802	278	638.802	281	638.802	279	638.802	279	638.802	283	638.802	279	638.802	276		638.802	275	638.802	274	638.802	273	638.802	277	638.802	276	638.802	273	638.802	275	638.802	280	638.802	272	638.802	275
	638.844	276	638.844	277	638.844	279	638.844	274	638.844	280	638.844	284	638.844	279	638.844	282	638.844	281	638.844	278		638.844	269	638.844	274	638.844	276	638.844	275	638.844	273	638.844	273	638.844	272	638.844	277	638.844	277	638.844	276
	638.887	277	638.887	280	638.887	278	638.887	279	638.887	276	638.887	280	638.887	281	638.887	271	638.887	284	638.887	281		638.887	275	638.887	275	638.887	275	638.887	272	638.887	271	638.887	276	638.887	271	638.887	276	638.887	281	638.887	278
	638.93	279	638.93	277	638.93	275	638.93	278	638.93	277	638.93	281	638.93	280	638.93	276	638.93	279	638.93	282		638.93	281	638.93	276	638.93	272	638.93	272	638.93	275	638.93	274	638.93	273	638.93	274	638.93	271	638.93	273
	638.973	279	638.973	280	638.973	279	638.973	276	638.973	286	638.973	281	638.973	282	638.973	280	638.973	278	638.973	278		638.973	272	638.973	277	638.973	278	638.973	271	638.973	273	638.973	273	638.973	274	638.973	275	638.973	269	638.973	270
	639.016	274	639.016	277	639.016	280	639.016	279	639.016	283	639.016	282	639.016	280	639.016	275	639.016	280	639.016	282		639.016	274	639.016	276	639.016	272	639.016	274	639.016	274	639.016	276	639.016	272	639.016	273	639.016	271	639.016	272
	639.058	278	639.058	277	639.058	278	639.058	279	639.058	278	639.058	277	639.058	279	639.058	279	639.058	281	639.058	280		639.058	278	639.058	273	639.058	272	639.058	272	639.058	272	639.058	275	639.058	273	639.058	278	639.058	273	639.058	274
	639.101	278	639.101	281	639.101	282	639.101	280	639.101	282	639.101	277	639.101	279	639.101	279	639.101	285	639.101	279		639.101	274	639.101	276	639.101	274	639.101	270	639.101	272	639.101	270	639.101	275	639.101	277	639.101	275	639.101	277
	639.144	279	639.144	282	639.144	278	639.144	282	639.144	282	639.144	277	639.144	280	639.144	280	639.144	283	639.144	279		639.144	275	639.144	275	639.144	275	639.144	272	639.144	276	639.144	273	639.144	275	639.144	279	639.144	276	639.144	275
	639.187	278	639.187	279	639.187	280	639.187	282	639.187	277	639.187	280	639.187	275	639.187	280	639.187	283	639.187	281		639.187	273	639.187	274	639.187	277	639.187	274	639.187	270	639.187	273	639.187	270	639.187	276	639.187	275	639.187	274
	639.23	279	639.23	279	639.23	279	639.23	277	639.23	276	639.23	278	639.23	283	639.23	279	639.23	281	639.23	280		639.23	279	639.23	273	639.23	274	639.23	279	639.23	276	639.23	277	639.23	275	639.23	276	639.23	277	639.23	274
	639.272	278	639.272	282	639.272	276	639.272	283	639.272	280	639.272	283	639.272	277	639.272	281	639.272	286	639.272	278		639.272	277	639.272	275	639.272	274	639.272	274	639.272	274	639.272	276	639.272	273	639.272	281	639.272	275	639.272	274
	639.315	281	639.315	279	639.315	283	639.315	285	639.315	276	639.315	282	639.315	281	639.315	281	639.315	280	639.315	278		639.315	275	639.315	275	639.315	274	639.315	273	639.315	277	639.315	276	639.315	275	639.315	278	639.315	277	639.315	275
	639.358	276	639.358	279	639.358	277	639.358	286	639.358	280	639.358	283	639.358	275	639.358	283	639.358	277	639.358	277		639.358	274	639.358	273	639.358	273	639.358	273	639.358	275	639.358	276	639.358	275	639.358	279	639.358	275	639.358	273
	639.401	281	639.401	279	639.401	282	639.401	282	639.401	280	639.401	279	639.401	280	639.401	278	639.401	283	639.401	280		639.401	274	639.401	277	639.401	273	639.401	274	639.401	273	639.401	274	639.401	279	639.401	274	639.401	274	639.401	276
	639.444	281	639.444	281	639.444	279	639.444	286	639.444	280	639.444	278	639.444	279	639.444	280	639.444	282	639.444	279		639.444	276	639.444	274	639.444	268	639.444	277	639.444	272	639.444	275	639.444	276	639.444	277	639.444	271	639.444	279
	639.486	285	639.486	280	639.486	279	639.486	283	639.486	286	639.486	278	639.486	282	639.486	279	639.486	283	639.486	282		639.486	281	639.486	276	639.486	274	639.486	274	639.486	276	639.486	272	639.486	277	639.486	276	639.486	276	639.486	278
	639.529	280	639.529	284	639.529	277	639.529	283	639.529	282	639.529	278	639.529	284	639.529	279	639.529	279	639.529	280		639.529	278	639.529	273	639.529	275	639.529	276	639.529	275	639.529	275	639.529	274	639.529	276	639.529	272	639.529	275
	639.572	281	639.572	283	639.572	283	639.572	282	639.572	280	639.572	278	639.572	280	639.572	282	639.572	282	639.572	281		639.572	283	639.572	272	639.572	274	639.572	277	639.572	273	639.572	276	639.572	278	639.572	277	639.572	280	639.572	274
	639.615	277	639.615	279	639.615	285	639.615	282	639.615	282	639.615	282	639.615	284	639.615	281	639.615	282	639.615	280		639.615	286	639.615	274	639.615	275	639.615	277	639.615	275	639.615	276	639.615	274	639.615	276	639.615	273	639.615	276
	639.658	278	639.658	282	639.658	283	639.658	280	639.658	279	639.658	281	639.658	276	639.658	279	639.658	286	639.658	283		639.658	287	639.658	273	639.658	274	639.658	274	639.658	272	639.658	270	639.658	277	639.658	276	639.658	275	639.658	277
	639.7	283	639.7	277	639.7	286	639.7	283	639.7	282	639.7	277	639.7	281	639.7	279	639.7	287	639.7	281		639.7	287	639.7	277	639.7	279	639.7	277	639.7	276	639.7	279	639.7	273	639.7	278	639.7	283	639.7	273
	639.743	282	639.743	280	639.743	283	639.743	284	639.743	280	639.743	281	639.743	279	639.743	281	639.743	287	639.743	282		639.743	284	639.743	275	639.743	277	639.743	275	639.743	276	639.743	273	639.743	270	639.743	277	639.743	279	639.743	277
	639.786	278	639.786	281	639.786	284	639.786	287	639.786	277	639.786	280	639.786	281	639.786	283	639.786	284	639.786	280		639.786	278	639.786	275	639.786	277	639.786	277	639.786	276	639.786	278	639.786	276	639.786	275	639.786	274	639.786	277
	639.829	283	639.829	283	639.829	284	639.829	287	639.829	285	639.829	283	639.829	281	639.829	281	639.829	281	639.829	285		639.829	278	639.829	283	639.829	276	639.829	276	639.829	278	639.829	277	639.829	277	639.829	275	639.829	279	639.829	277
	639.872	284	639.872	284	639.872	283	639.872	287	639.872	281	639.872	282	639.872	278	639.872	282	639.872	284	639.872	283		639.872	276	639.872	281	639.872	280	639.872	275	639.872	273	639.872	277	639.872	276	639.872	275	639.872	281	639.872	279
	639.914	283	639.914	286	639.914	287	639.914	282	639.914	280	639.914	281	639.914	279	639.914	280	639.914	283	639.914	278		639.914	276	639.914	283	639.914	274	639.914	278	639.914	275	639.914	281	639.914	276	639.914	276	639.914	278	639.914	273
	639.957	282	639.957	286	639.957	281	639.957	281	639.957	278	639.957	280	639.957	283	639.957	281	639.957	287	639.957	282		639.957	273	639.957	292	639.957	275	639.957	275	639.957	275	639.957	279	639.957	276	639.957	277	639.957	274	639.957	275
	640	281	640	290	640	283	640	282	640	282	640	279	640	285	640	280	640	287	640	284		640	279	640	288	640	274	640	277	640	278	640	279	640	274	640	279	640	277	640	276
	640.043	282	640.043	288	640.043	286	640.043	279	640.043	283	640.043	281	640.043	279	640.043	284	640.043	289	640.043	281		640.043	278	640.043	288	640.043	278	640.043	272	640.043	276	640.043	279	640.043	280	640.043	281	640.043	277	640.043	276
	640.086	281	640.086	285	640.086	285	640.086	282	640.086	281	640.086	282	640.086	282	640.086	285	640.086	289	640.086	281		640.086	279	640.086	283	640.086	276	640.086	278	640.086	274	640.086	275	640.086	275	640.086	277	640.086	279	640.086	279
	640.128	278	640.128	290	640.128	285	640.128	284	640.128	285	640.128	279	640.128	281	640.128	281	640.128	287	640.128	285		640.128	279	640.128	277	640.128	278	640.128	277	640.128	275	640.128	277	640.128	275	640.128	277	640.128	279	640.128	275
	640.171	285	640.171	287	640.171	284	640.171	282	640.171	280	640.171	283	640.171	280	640.171	281	640.171	286	640.171	283		640.171	281	640.171	276	640.171	276	640.171	279	640.171	275	640.171	280	640.171	274	640.171	279	640.171	278	640.171	276
	640.214	281	640.214	286	640.214	287	640.214	283	640.214	285	640.214	285	640.214	283	640.214	283	640.214	287	640.214	285		640.214	279	640.214	279	640.214	279	640.214	278	640.214	279	640.214	278	640.214	272	640.214	283	640.214	279	640.214	275
	640.257	278	640.257	288	640.257	284	640.257	281	640.257	281	640.257	277	640.257	283	640.257	283	640.257	287	640.257	286		640.257	279	640.257	282	640.257	279	640.257	275	640.257	278	640.257	277	640.257	281	640.257	275	640.257	280	640.257	279
	640.299	283	640.299	289	640.299	282	640.299	281	640.299	283	640.299	281	640.299	285	640.299	281	640.299	289	640.299	287		640.299	275	640.299	281	640.299	282	640.299	280	640.299	276	640.299	271	640.299	277	640.299	279	640.299	279	640.299	276
	640.342	283	640.342	284	640.342	285	640.342	282	640.342	285	640.342	281	640.342	286	640.342	282	640.342	290	640.342	288		640.342	276	640.342	282	640.342	283	640.342	279	640.342	275	640.342	279	640.342	275	640.342	280	640.342	279	640.342	275
	640.385	285	640.385	291	640.385	285	640.385	283	640.385	280	640.385	285	640.385	282	640.385	280	640.385	287	640.385	282		640.385	280	640.385	276	640.385	288	640.385	278	640.385	273	640.385	276	640.385	278	640.385	274	640.385	277	640.385	276
	640.428	286	640.428	287	640.428	285	640.428	285	640.428	285	640.428	283	640.428	284	640.428	282	640.428	292	640.428	282		640.428	280	640.428	280	640.428	290	640.428	274	640.428	277	640.428	277	640.428	278	640.428	274	640.428	281	640.428	276
	640.471	287	640.471	289	640.471	283	640.471	279	640.471	287	640.471	285	640.471	283	640.471	277	640.471	286	640.471	287		640.471	274	640.471	279	640.471	290	640.471	276	640.471	278	640.471	281	640.471	279	640.471	277	640.471	275	640.471	276
	640.513	287	640.513	287	640.513	284	640.513	283	640.513	282	640.513	281	640.513	285	640.513	283	640.513	288	640.513	289		640.513	279	640.513	280	640.513	286	640.513	278	640.513	279	640.513	275	640.513	277	640.513	283	640.513	277	640.513	281
	640.556	289	640.556	290	640.556	288	640.556	281	640.556	283	640.556	290	640.556	288	640.556	283	640.556	288	640.556	286		640.556	278	640.556	279	640.556	280	640.556	280	640.556	277	640.556	278	640.556	273	640.556	280	640.556	279	640.556	279
	640.599	290	640.599	291	640.599	284	640.599	287	640.599	286	640.599	286	640.599	286	640.599	280	640.599	288	640.599	287		640.599	282	640.599	276	640.599	282	640.599	280	640.599	278	640.599	278	640.599	278	640.599	282	640.599	279	640.599	278
	640.642	292	640.642	291	640.642	283	640.642	286	640.642	281	640.642	283	640.642	281	640.642	286	640.642	286	640.642	288		640.642	284	640.642	278	640.642	281	640.642	281	640.642	275	640.642	281	640.642	276	640.642	278	640.642	277	640.642	281
	640.684	291	640.684	291	640.684	285	640.684	283	640.684	288	640.684	283	640.684	291	640.684	283	640.684	291	640.684	286		640.684	275	640.684	276	640.684	278	640.684	285	640.684	278	640.684	281	640.684	279	640.684	275	640.684	280	640.684	281
	640.727	287	640.727	285	640.727	284	640.727	287	640.727	286	640.727	288	640.727	290	640.727	288	640.727	292	640.727	286		640.727	281	640.727	280	640.727	281	640.727	294	640.727	279	640.727	280	640.727	279	640.727	278	640.727	280	640.727	277
	640.77	291	640.77	287	640.77	287	640.77	283	640.77	283	640.77	283	640.77	283	640.77	283	640.77	305	640.77	292		640.77	278	640.77	280	640.77	279	640.77	293	640.77	281	640.77	274	640.77	277	640.77	283	640.77	275	640.77	277
	640.813	294	640.813	284	640.813	289	640.813	285	640.813	285	640.813	287	640.813	290	640.813	281	640.813	314	640.813	296		640.813	277	640.813	280	640.813	281	640.813	298	640.813	276	640.813	279	640.813	278	640.813	281	640.813	272	640.813	278
	640.856	289	640.856	286	640.856	288	640.856	281	640.856	284	640.856	286	640.856	286	640.856	286	640.856	316	640.856	288		640.856	279	640.856	281	640.856	279	640.856	283	640.856	276	640.856	274	640.856	279	640.856	283	640.856	280	640.856	280
	640.898	291	640.898	286	640.898	285	640.898	283	640.898	282	640.898	285	640.898	285	640.898	286	640.898	300	640.898	289		640.898	276	640.898	275	640.898	278	640.898	284	640.898	277	640.898	281	640.898	277	640.898	278	640.898	279	640.898	277
	640.941	288	640.941	285	640.941	284	640.941	284	640.941	286	640.941	282	640.941	284	640.941	286	640.941	291	640.941	284		640.941	277	640.941	280	640.941	284	640.941	280	640.941	274	640.941	279	640.941	281	640.941	280	640.941	278	640.941	275
	640.984	294	640.984	285	640.984	290	640.984	283	640.984	286	640.984	288	640.984	288	640.984	290	640.984	291	640.984	287		640.984	281	640.984	279	640.984	278	640.984	277	640.984	282	640.984	281	640.984	275	640.984	284	640.984	276	640.984	280
	641.027	290	641.027	289	641.027	284	641.027	287	641.027	285	641.027	285	641.027	286	641.027	286	641.027	288	641.027	285		641.027	276	641.027	282	641.027	275	641.027	282	641.027	283	641.027	279	641.027	281	641.027	280	641.027	277	641.027	269
	641.069	290	641.069	286	641.069	287	641.069	288	641.069	282	641.069	279	641.069	286	641.069	286	641.069	287	641.069	288		641.069	276	641.069	273	641.069	281	641.069	280	641.069	284	641.069	282	641.069	280	641.069	280	641.069	280	641.069	278
	641.112	293	641.112	289	641.112	283	641.112	285	641.112	284	641.112	282	641.112	285	641.112	289	641.112	290	641.112	284		641.112	280	641.112	280	641.112	282	641.112	282	641.112	284	641.112	280	641.112	282	641.112	277	641.112	279	641.112	279
	641.155	289	641.155	286	641.155	285	641.155	282	641.155	288	641.155	284	641.155	289	641.155	281	641.155	291	641.155	285		641.155	280	641.155	279	641.155	275	641.155	280	641.155	289	641.155	279	641.155	283	641.155	280	641.155	280	641.155	283
	641.198	286	641.198	285	641.198	288	641.198	286	641.198	286	641.198	287	641.198	286	641.198	288	641.198	293	641.198	288		641.198	278	641.198	277	641.198	278	641.198	275	641.198	293	641.198	282	641.198	279	641.198	280	641.198	281	641.198	279
	641.24	290	641.24	289	641.24	287	641.24	288	641.24	285	641.24	286	641.24	280	641.24	287	641.24	287	641.24	283		641.24	276	641.24	278	641.24	279	641.24	281	641.24	292	641.24	280	641.24	277	641.24	283	641.24	282	641.24	277
	641.283	281	641.283	289	641.283	288	641.283	284	641.283	285	641.283	289	641.283	284	641.283	286	641.283	286	641.283	285		641.283	277	641.283	282	641.283	275	641.283	281	641.283	285	641.283	287	641.283	280	641.283	278	641.283	276	641.283	278
	641.326	289	641.326	286	641.326	288	641.326	288	641.326	283	641.326	287	641.326	286	641.326	290	641.326	293	641.326	286		641.326	280	641.326	278	641.326	284	641.326	280	641.326	280	641.326	291	641.326	280	641.326	280	641.326	276	641.326	277
	641.369	283	641.369	290	641.369	284	641.369	283	641.369	285	641.369	288	641.369	289	641.369	293	641.369	290	641.369	286		641.369	283	641.369	276	641.369	283	641.369	281	641.369	278	641.369	296	641.369	283	641.369	282	641.369	282	641.369	280
	641.411	288	641.411	286	641.411	289	641.411	287	641.411	282	641.411	288	641.411	287	641.411	292	641.411	289	641.411	282		641.411	279	641.411	280	641.411	284	641.411	280	641.411	283	641.411	288	641.411	286	641.411	283	641.411	278	641.411	282
	641.454	284	641.454	290	641.454	287	641.454	286	641.454	291	641.454	291	641.454	286	641.454	289	641.454	289	641.454	290		641.454	285	641.454	283	641.454	280	641.454	278	641.454	282	641.454	291	641.454	278	641.454	280	641.454	279	641.454	276
	641.497	286	641.497	285	641.497	291	641.497	285	641.497	287	641.497	283	641.497	291	641.497	292	641.497	290	641.497	285		641.497	282	641.497	280	641.497	281	641.497	282	641.497	281	641.497	282	641.497	284	641.497	279	641.497	281	641.497	277
	641.54	287	641.54	290	641.54	285	641.54	287	641.54	287	641.54	287	641.54	289	641.54	285	641.54	292	641.54	292		641.54	282	641.54	278	641.54	281	641.54	278	641.54	282	641.54	283	641.54	282	641.54	279	641.54	285	641.54	282
	641.582	287	641.582	287	641.582	291	641.582	287	641.582	289	641.582	288	641.582	293	641.582	285	641.582	290	641.582	289		641.582	278	641.582	277	641.582	282	641.582	279	641.582	278	641.582	279	641.582	286	641.582	282	641.582	274	641.582	278
	641.625	292	641.625	287	641.625	281	641.625	289	641.625	283	641.625	290	641.625	293	641.625	289	641.625	293	641.625	287		641.625	282	641.625	277	641.625	275	641.625	281	641.625	280	641.625	282	641.625	286	641.625	282	641.625	276	641.625	284
	641.668	289	641.668	290	641.668	284	641.668	286	641.668	292	641.668	292	641.668	288	641.668	289	641.668	294	641.668	289		641.668	281	641.668	278	641.668	283	641.668	282	641.668	280	641.668	281	641.668	291	641.668	282	641.668	277	641.668	279
	641.711	283	641.711	289	641.711	288	641.711	280	641.711	286	641.711	292	641.711	288	641.711	284	641.711	293	641.711	288		641.711	280	641.711	281	641.711	281	641.711	280	641.711	283	641.711	283	641.711	297	641.711	281	641.711	283	641.711	281
	641.753	289	641.753	289	641.753	287	641.753	286	641.753	291	641.753	287	641.753	293	641.753	286	641.753	289	641.753	295		641.753	281	641.753	280	641.753	283	641.753	279	641.753	281	641.753	285	641.753	296	641.753	281	641.753	285	641.753	284
	641.796	286	641.796	284	641.796	287	641.796	288	641.796	291	641.796	289	641.796	288	641.796	288	641.796	293	641.796	286		641.796	279	641.796	283	641.796	280	641.796	282	641.796	283	641.796	284	641.796	292	641.796	281	641.796	278	641.796	279
	641.839	287	641.839	293	641.839	294	641.839	284	641.839	292	641.839	296	641.839	288	641.839	288	641.839	296	641.839	288		641.839	279	641.839	281	641.839	284	641.839	280	641.839	282	641.839	279	641.839	281	641.839	284	641.839	277	641.839	281
	641.882	290	641.882	289	641.882	288	641.882	288	641.882	286	641.882	295	641.882	292	641.882	287	641.882	290	641.882	290		641.882	279	641.882	280	641.882	279	641.882	280	641.882	285	641.882	282	641.882	282	641.882	281	641.882	283	641.882	279
	641.924	287	641.924	289	641.924	291	641.924	288	641.924	286	641.924	297	641.924	289	641.924	289	641.924	292	641.924	286		641.924	284	641.924	279	641.924	281	641.924	281	641.924	284	641.924	283	641.924	282	641.924	279	641.924	281	641.924	279
	641.967	288	641.967	288	641.967	291	641.967	293	641.967	286	641.967	295	641.967	285	641.967	291	641.967	293	641.967	294		641.967	282	641.967	279	641.967	282	641.967	283	641.967	279	641.967	280	641.967	282	641.967	286	641.967	279	641.967	281
	642.01	290	642.01	289	642.01	288	642.01	291	642.01	291	642.01	290	642.01	286	642.01	287	642.01	295	642.01	287		642.01	282	642.01	282	642.01	283	642.01	280	642.01	282	642.01	285	642.01	279	642.01	283	642.01	279	642.01	279
	642.053	291	642.053	293	642.053	284	642.053	289	642.053	293	642.053	291	642.053	288	642.053	287	642.053	293	642.053	290		642.053	278	642.053	282	642.053	284	642.053	281	642.053	280	642.053	283	642.053	285	642.053	281	642.053	280	642.053	276
	642.095	285	642.095	296	642.095	290	642.095	287	642.095	292	642.095	288	642.095	290	642.095	290	642.095	295	642.095	298		642.095	281	642.095	284	642.095	282	642.095	284	642.095	281	642.095	283	642.095	283	642.095	282	642.095	284	642.095	281
	642.138	290	642.138	289	642.138	290	642.138	287	642.138	288	642.138	289	642.138	290	642.138	289	642.138	295	642.138	291		642.138	281	642.138	285	642.138	281	642.138	279	642.138	282	642.138	283	642.138	280	642.138	282	642.138	281	642.138	288
	642.181	290	642.181	292	642.181	291	642.181	291	642.181	292	642.181	289	642.181	287	642.181	288	642.181	298	642.181	288		642.181	281	642.181	280	642.181	280	642.181	280	642.181	279	642.181	279	642.181	283	642.181	286	642.181	285	642.181	284
	642.224	287	642.224	292	642.224	290	642.224	289	642.224	289	642.224	287	642.224	293	642.224	292	642.224	299	642.224	291		642.224	281	642.224	283	642.224	284	642.224	282	642.224	282	642.224	284	642.224	280	642.224	287	642.224	281	642.224	284
	642.266	289	642.266	286	642.266	287	642.266	285	642.266	290	642.266	290	642.266	290	642.266	291	642.266	293	642.266	290		642.266	284	642.266	279	642.266	285	642.266	282	642.266	283	642.266	280	642.266	284	642.266	296	642.266	283	642.266	283
	642.309	291	642.309	291	642.309	290	642.309	296	642.309	286	642.309	290	642.309	294	642.309	287	642.309	293	642.309	287		642.309	279	642.309	280	642.309	277	642.309	280	642.309	278	642.309	280	642.309	284	642.309	313	642.309	286	642.309	278
	642.352	292	642.352	292	642.352	286	642.352	288	642.352	285	642.352	289	642.352	290	642.352	289	642.352	298	642.352	289		642.352	279	642.352	282	642.352	285	642.352	280	642.352	281	642.352	283	642.352	279	642.352	323	642.352	280	642.352	281
	642.395	287	642.395	291	642.395	289	642.395	292	642.395	289	642.395	290	642.395	289	642.395	289	642.395	292	642.395	290		642.395	281	642.395	285	642.395	282	642.395	282	642.395	279	642.395	288	642.395	283	642.395	320	642.395	281	642.395	283
	642.437	286	642.437	291	642.437	289	642.437	294	642.437	289	642.437	290	642.437	294	642.437	291	642.437	300	642.437	291		642.437	286	642.437	282	642.437	280	642.437	282	642.437	282	642.437	279	642.437	280	642.437	308	642.437	280	642.437	284
	642.48	292	642.48	290	642.48	293	642.48	290	642.48	292	642.48	287	642.48	292	642.48	285	642.48	298	642.48	294		642.48	280	642.48	282	642.48	285	642.48	284	642.48	281	642.48	283	642.48	283	642.48	296	642.48	282	642.48	279
	642.523	290	642.523	289	642.523	291	642.523	290	642.523	291	642.523	286	642.523	288	642.523	290	642.523	297	642.523	287		642.523	278	642.523	282	642.523	281	642.523	282	642.523	285	642.523	283	642.523	282	642.523	291	642.523	283	642.523	284
	642.566	291	642.566	292	642.566	291	642.566	294	642.566	294	642.566	288	642.566	293	642.566	286	642.566	296	642.566	295		642.566	282	642.566	283	642.566	280	642.566	280	642.566	282	642.566	281	642.566	285	642.566	287	642.566	283	642.566	284
	642.608	292	642.608	291	642.608	290	642.608	287	642.608	291	642.608	294	642.608	291	642.608	290	642.608	296	642.608	297		642.608	286	642.608	281	642.608	282	642.608	281	642.608	281	642.608	279	642.608	283	642.608	291	642.608	283	642.608	283
	642.651	293	642.651	294	642.651	293	642.651	288	642.651	289	642.651	289	642.651	293	642.651	290	642.651	293	642.651	293		642.651	282	642.651	283	642.651	281	642.651	280	642.651	282	642.651	285	642.651	280	642.651	291	642.651	280	642.651	279
	642.694	291	642.694	291	642.694	292	642.694	288	642.694	287	642.694	291	642.694	286	642.694	289	642.694	295	642.694	291		642.694	282	642.694	286	642.694	281	642.694	281	642.694	280	642.694	283	642.694	284	642.694	292	642.694	278	642.694	289
	642.737	291	642.737	289	642.737	297	642.737	293	642.737	290	642.737	288	642.737	289	642.737	290	642.737	297	642.737	292		642.737	283	642.737	283	642.737	278	642.737	285	642.737	284	642.737	278	642.737	284	642.737	289	642.737	283	642.737	284
	642.779	292	642.779	294	642.779	291	642.779	294	642.779	287	642.779	291	642.779	291	642.779	291	642.779	300	642.779	293		642.779	285	642.779	283	642.779	285	642.779	283	642.779	281	642.779	286	642.779	281	642.779	290	642.779	285	642.779	285
	642.822	292	642.822	293	642.822	297	642.822	291	642.822	286	642.822	296	642.822	287	642.822	293	642.822	300	642.822	296		642.822	287	642.822	284	642.822	283	642.822	281	642.822	282	642.822	280	642.822	287	642.822	286	642.822	292	642.822	281
	642.865	289	642.865	295	642.865	297	642.865	297	642.865	290	642.865	291	642.865	291	642.865	294	642.865	302	642.865	298		642.865	281	642.865	283	642.865	284	642.865	284	642.865	283	642.865	282	642.865	282	642.865	289	642.865	300	642.865	284
	642.907	290	642.907	291	642.907	288	642.907	287	642.907	291	642.907	290	642.907	294	642.907	289	642.907	296	642.907	293		642.907	284	642.907	285	642.907	283	642.907	284	642.907	283	642.907	283	642.907	286	642.907	284	642.907	305	642.907	283
	642.95	293	642.95	294	642.95	290	642.95	287	642.95	291	642.95	294	642.95	290	642.95	290	642.95	303	642.95	296		642.95	284	642.95	283	642.95	285	642.95	285	642.95	284	642.95	283	642.95	289	642.95	288	642.95	305	642.95	282
	642.993	291	642.993	292	642.993	294	642.993	293	642.993	284	642.993	288	642.993	289	642.993	291	642.993	297	642.993	300		642.993	283	642.993	282	642.993	281	642.993	284	642.993	280	642.993	285	642.993	286	642.993	283	642.993	296	642.993	277
	643.036	293	643.036	295	643.036	293	643.036	291	643.036	290	643.036	293	643.036	291	643.036	292	643.036	303	643.036	312		643.036	282	643.036	283	643.036	283	643.036	284	643.036	283	643.036	287	643.036	285	643.036	292	643.036	290	643.036	286
	643.078	293	643.078	296	643.078	293	643.078	289	643.078	289	643.078	290	643.078	291	643.078	290	643.078	307	643.078	310		643.078	286	643.078	284	643.078	284	643.078	283	643.078	280	643.078	285	643.078	281	643.078	285	643.078	288	643.078	285
	643.121	286	643.121	293	643.121	296	643.121	292	643.121	290	643.121	291	643.121	291	643.121	296	643.121	304	643.121	314		643.121	286	643.121	287	643.121	287	643.121	283	643.121	285	643.121	283	643.121	282	643.121	285	643.121	281	643.121	291
	643.164	293	643.164	295	643.164	295	643.164	292	643.164	290	643.164	296	643.164	287	643.164	291	643.164	301	643.164	303		643.164	285	643.164	282	643.164	284	643.164	282	643.164	281	643.164	286	643.164	283	643.164	284	643.164	286	643.164	304
	643.207	294	643.207	303	643.207	292	643.207	292	643.207	286	643.207	295	643.207	291	643.207	291	643.207	317	643.207	300		643.207	286	643.207	287	643.207	286	643.207	283	643.207	280	643.207	281	643.207	282	643.207	283	643.207	286	643.207	308
	643.249	290	643.249	299	643.249	287	643.249	292	643.249	290	643.249	294	643.249	291	643.249	295	643.249	345	643.249	314		643.249	284	643.249	287	643.249	284	643.249	282	643.249	285	643.249	285	643.249	286	643.249	283	643.249	282	643.249	304
	643.292	293	643.292	298	643.292	292	643.292	286	643.292	292	643.292	297	643.292	292	643.292	290	643.292	426	643.292	340		643.292	285	643.292	283	643.292	284	643.292	286	643.292	284	643.292	284	643.292	282	643.292	284	643.292	282	643.292	305
	643.335	295	643.335	291	643.335	292	643.335	294	643.335	291	643.335	291	643.335	294	643.335	295	643.335	461	643.335	337		643.335	289	643.335	285	643.335	285	643.335	283	643.335	287	643.335	283	643.335	285	643.335	285	643.335	287	643.335	293
	643.377	296	643.377	301	643.377	294	643.377	293	643.377	290	643.377	288	643.377	291	643.377	291	643.377	442	643.377	329		643.377	283	643.377	287	643.377	285	643.377	281	643.377	285	643.377	284	643.377	283	643.377	287	643.377	283	643.377	285
	643.42	297	643.42	296	643.42	292	643.42	290	643.42	287	643.42	290	643.42	289	643.42	293	643.42	344	643.42	304		643.42	287	643.42	285	643.42	283	643.42	285	643.42	279	643.42	283	643.42	286	643.42	281	643.42	288	643.42	287
	643.463	298	643.463	295	643.463	290	643.463	288	643.463	297	643.463	289	643.463	295	643.463	297	643.463	305	643.463	292		643.463	284	643.463	287	643.463	285	643.463	283	643.463	284	643.463	282	643.463	284	643.463	282	643.463	283	643.463	285
	643.506	295	643.506	291	643.506	295	643.506	284	643.506	291	643.506	289	643.506	290	643.506	293	643.506	300	643.506	296		643.506	285	643.506	285	643.506	287	643.506	290	643.506	282	643.506	284	643.506	282	643.506	286	643.506	287	643.506	288
	643.548	295	643.548	291	643.548	288	643.548	292	643.548	293	643.548	291	643.548	294	643.548	291	643.548	301	643.548	297		643.548	285	643.548	283	643.548	287	643.548	285	643.548	280	643.548	283	643.548	280	643.548	281	643.548	282	643.548	284
	643.591	296	643.591	298	643.591	292	643.591	294	643.591	293	643.591	289	643.591	298	643.591	291	643.591	299	643.591	293		643.591	288	643.591	282	643.591	280	643.591	286	643.591	284	643.591	287	643.591	287	643.591	283	643.591	287	643.591	286
	643.634	293	643.634	290	643.634	292	643.634	293	643.634	289	643.634	292	643.634	289	643.634	295	643.634	302	643.634	296		643.634	295	643.634	290	643.634	286	643.634	283	643.634	283	643.634	283	643.634	291	643.634	289	643.634	288	643.634	284
	643.676	295	643.676	295	643.676	290	643.676	293	643.676	296	643.676	293	643.676	290	643.676	295	643.676	301	643.676	295		643.676	294	643.676	289	643.676	279	643.676	288	643.676	287	643.676	286	643.676	284	643.676	288	643.676	289	643.676	285
	643.719	295	643.719	291	643.719	291	643.719	290	643.719	297	643.719	294	643.719	288	643.719	295	643.719	299	643.719	295		643.719	295	643.719	287	643.719	284	643.719	282	643.719	286	643.719	287	643.719	285	643.719	288	643.719	285	643.719	284
	643.762	300	643.762	292	643.762	292	643.762	289	643.762	294	643.762	292	643.762	293	643.762	295	643.762	302	643.762	293		643.762	295	643.762	287	643.762	287	643.762	283	643.762	287	643.762	286	643.762	283	643.762	291	643.762	286	643.762	285
	643.805	297	643.805	296	643.805	295	643.805	292	643.805	298	643.805	291	643.805	297	643.805	303	643.805	305	643.805	298		643.805	292	643.805	285	643.805	287	643.805	283	643.805	286	643.805	281	643.805	282	643.805	289	643.805	283	643.805	284
	643.847	294	643.847	286	643.847	300	643.847	290	643.847	294	643.847	293	643.847	299	643.847	315	643.847	305	643.847	294		643.847	289	643.847	288	643.847	286	643.847	287	643.847	289	643.847	287	643.847	286	643.847	283	643.847	286	643.847	288
	643.89	294	643.89	293	643.89	291	643.89	293	643.89	292	643.89	295	643.89	296	643.89	326	643.89	311	643.89	299		643.89	294	643.89	286	643.89	288	643.89	286	643.89	285	643.89	280	643.89	287	643.89	285	643.89	282	643.89	288
	643.933	293	643.933	291	643.933	294	643.933	294	643.933	295	643.933	295	643.933	293	643.933	313	643.933	313	643.933	293		643.933	292	643.933	288	643.933	285	643.933	287	643.933	281	643.933	289	643.933	284	643.933	285	643.933	282	643.933	284
	643.975	295	643.975	295	643.975	298	643.975	291	643.975	292	643.975	292	643.975	299	643.975	304	643.975	306	643.975	302		643.975	295	643.975	293	643.975	282	643.975	285	643.975	288	643.975	287	643.975	286	643.975	284	643.975	286	643.975	286
	644.018	287	644.018	292	644.018	295	644.018	296	644.018	293	644.018	293	644.018	305	644.018	295	644.018	301	644.018	298		644.018	287	644.018	299	644.018	288	644.018	282	644.018	284	644.018	289	644.018	283	644.018	282	644.018	281	644.018	289
	644.061	294	644.061	299	644.061	291	644.061	290	644.061	293	644.061	294	644.061	310	644.061	293	644.061	302	644.061	297		644.061	290	644.061	297	644.061	287	644.061	283	644.061	282	644.061	289	644.061	285	644.061	284	644.061	284	644.061	287
	644.103	295	644.103	291	644.103	290	644.103	297	644.103	295	644.103	297	644.103	317	644.103	297	644.103	304	644.103	298		644.103	292	644.103	291	644.103	283	644.103	289	644.103	282	644.103	281	644.103	281	644.103	283	644.103	287	644.103	284
	644.146	294	644.146	291	644.146	298	644.146	295	644.146	297	644.146	293	644.146	315	644.146	296	644.146	299	644.146	295		644.146	291	644.146	289	644.146	286	644.146	287	644.146	287	644.146	286	644.146	281	644.146	284	644.146	286	644.146	286
	644.189	293	644.189	296	644.189	293	644.189	291	644.189	299	644.189	298	644.189	307	644.189	294	644.189	302	644.189	297		644.189	292	644.189	296	644.189	286	644.189	288	644.189	292	644.189	283	644.189	283	644.189	285	644.189	285	644.189	287
	644.232	294	644.232	294	644.232	295	644.232	292	644.232	296	644.232	298	644.232	299	644.232	294	644.232	306	644.232	297		644.232	293	644.232	292	644.232	290	644.232	287	644.232	286	644.232	285	644.232	286	644.232	285	644.232	283	644.232	285
	644.274	295	644.274	296	644.274	292	644.274	299	644.274	290	644.274	297	644.274	296	644.274	292	644.274	303	644.274	295		644.274	289	644.274	296	644.274	289	644.274	289	644.274	286	644.274	286	644.274	282	644.274	285	644.274	285	644.274	283
	644.317	291	644.317	294	644.317	296	644.317	296	644.317	293	644.317	308	644.317	295	644.317	288	644.317	302	644.317	295		644.317	285	644.317	288	644.317	287	644.317	292	644.317	290	644.317	289	644.317	290	644.317	287	644.317	286	644.317	285
	644.36	294	644.36	293	644.36	291	644.36	288	644.36	299	644.36	319	644.36	296	644.36	293	644.36	300	644.36	294		644.36	287	644.36	290	644.36	294	644.36	290	644.36	286	644.36	284	644.36	284	644.36	287	644.36	287	644.36	288
	644.402	298	644.402	295	644.402	295	644.402	292	644.402	293	644.402	320	644.402	291	644.402	292	644.402	301	644.402	299		644.402	288	644.402	294	644.402	295	644.402	288	644.402	288	644.402	286	644.402	289	644.402	281	644.402	287	644.402	287
	644.445	296	644.445	296	644.445	294	644.445	296	644.445	299	644.445	320	644.445	295	644.445	295	644.445	302	644.445	295		644.445	286	644.445	292	644.445	297	644.445	285	644.445	283	644.445	288	644.445	281	644.445	288	644.445	283	644.445	279
	644.488	295	644.488	296	644.488	292	644.488	293	644.488	304	644.488	306	644.488	292	644.488	298	644.488	305	644.488	293		644.488	283	644.488	290	644.488	295	644.488	286	644.488	283	644.488	283	644.488	289	644.488	285	644.488	286	644.488	282
	644.53	297	644.53	291	644.53	297	644.53	296	644.53	309	644.53	297	644.53	290	644.53	294	644.53	301	644.53	295		644.53	288	644.53	288	644.53	296	644.53	286	644.53	290	644.53	286	644.53	285	644.53	290	644.53	284	644.53	286
	644.573	293	644.573	293	644.573	296	644.573	298	644.573	314	644.573	294	644.573	294	644.573	296	644.573	296	644.573	298		644.573	286	644.573	289	644.573	292	644.573	287	644.573	284	644.573	285	644.573	287	644.573	285	644.573	284	644.573	289
	644.616	291	644.616	295	644.616	299	644.616	296	644.616	311	644.616	295	644.616	296	644.616	294	644.616	301	644.616	291		644.616	287	644.616	287	644.616	292	644.616	286	644.616	288	644.616	286	644.616	287	644.616	290	644.616	290	644.616	283
	644.658	293	644.658	291	644.658	297	644.658	296	644.658	312	644.658	296	644.658	296	644.658	296	644.658	304	644.658	292		644.658	286	644.658	283	644.658	291	644.658	288	644.658	290	644.658	285	644.658	285	644.658	285	644.658	284	644.658	286
	644.701	290	644.701	293	644.701	293	644.701	294	644.701	306	644.701	295	644.701	291	644.701	291	644.701	300	644.701	295		644.701	289	644.701	290	644.701	295	644.701	285	644.701	287	644.701	283	644.701	285	644.701	291	644.701	286	644.701	285
	644.744	293	644.744	291	644.744	295	644.744	298	644.744	302	644.744	291	644.744	296	644.744	291	644.744	299	644.744	298		644.744	288	644.744	288	644.744	294	644.744	290	644.744	287	644.744	289	644.744	287	644.744	288	644.744	291	644.744	282
	644.787	294	644.787	289	644.787	291	644.787	298	644.787	290	644.787	295	644.787	300	644.787	295	644.787	307	644.787	298		644.787	287	644.787	291	644.787	296	644.787	296	644.787	288	644.787	287	644.787	282	644.787	289	644.787	287	644.787	290
	644.829	290	644.829	296	644.829	294	644.829	300	644.829	297	644.829	287	644.829	293	644.829	294	644.829	301	644.829	295		644.829	287	644.829	283	644.829	298	644.829	293	644.829	291	644.829	289	644.829	285	644.829	289	644.829	285	644.829	286
	644.872	292	644.872	298	644.872	298	644.872	311	644.872	297	644.872	295	644.872	293	644.872	296	644.872	302	644.872	296		644.872	289	644.872	286	644.872	288	644.872	292	644.872	284	644.872	286	644.872	287	644.872	287	644.872	285	644.872	286
	644.915	291	644.915	291	644.915	298	644.915	318	644.915	294	644.915	295	644.915	290	644.915	294	644.915	303	644.915	297		644.915	291	644.915	289	644.915	289	644.915	292	644.915	284	644.915	287	644.915	290	644.915	283	644.915	288	644.915	287
	644.957	296	644.957	291	644.957	300	644.957	327	644.957	292	644.957	295	644.957	293	644.957	292	644.957	307	644.957	295		644.957	285	644.957	287	644.957	290	644.957	295	644.957	286	644.957	288	644.957	288	644.957	290	644.957	288	644.957	289
	645	295	645	297	645	296	645	308	645	295	645	301	645	288	645	287	645	303	645	294		645	287	645	286	645	288	645	291	645	294	645	290	645	284	645	288	645	283	645	285
	645.043	294	645.043	295	645.043	300	645.043	299	645.043	296	645.043	297	645.043	291	645.043	292	645.043	298	645.043	298		645.043	287	645.043	288	645.043	288	645.043	291	645.043	288	645.043	284	645.043	286	645.043	287	645.043	286	645.043	287
	645.085	300	645.085	295	645.085	302	645.085	296	645.085	295	645.085	299	645.085	295	645.085	289	645.085	297	645.085	298		645.085	282	645.085	287	645.085	288	645.085	292	645.085	288	645.085	283	645.085	284	645.085	289	645.085	282	645.085	284
	645.128	298	645.128	299	645.128	304	645.128	295	645.128	293	645.128	290	645.128	296	645.128	293	645.128	302	645.128	297		645.128	287	645.128	287	645.128	289	645.128	291	645.128	291	645.128	286	645.128	293	645.128	290	645.128	290	645.128	285
	645.171	296	645.171	296	645.171	316	645.171	297	645.171	296	645.171	291	645.171	293	645.171	293	645.171	297	645.171	299		645.171	285	645.171	285	645.171	293	645.171	290	645.171	290	645.171	284	645.171	286	645.171	285	645.171	283	645.171	287
	645.213	295	645.213	299	645.213	308	645.213	297	645.213	296	645.213	292	645.213	296	645.213	292	645.213	304	645.213	299		645.213	289	645.213	287	645.213	290	645.213	294	645.213	297	645.213	288	645.213	286	645.213	291	645.213	287	645.213	286
	645.256	299	645.256	296	645.256	312	645.256	295	645.256	295	645.256	295	645.256	294	645.256	292	645.256	302	645.256	300		645.256	290	645.256	289	645.256	286	645.256	288	645.256	298	645.256	288	645.256	286	645.256	288	645.256	288	645.256	284
	645.299	298	645.299	298	645.299	314	645.299	292	645.299	296	645.299	297	645.299	290	645.299	289	645.299	304	645.299	301		645.299	288	645.299	285	645.299	288	645.299	287	645.299	295	645.299	292	645.299	286	645.299	288	645.299	292	645.299	288
	645.341	293	645.341	290	645.341	312	645.341	298	645.341	296	645.341	293	645.341	290	645.341	289	645.341	300	645.341	299		645.341	288	645.341	285	645.341	283	645.341	288	645.341	291	645.341	291	645.341	287	645.341	287	645.341	286	645.341	290
	645.384	296	645.384	293	645.384	314	645.384	297	645.384	294	645.384	297	645.384	298	645.384	292	645.384	302	645.384	298		645.384	283	645.384	284	645.384	284	645.384	288	645.384	290	645.384	291	645.384	285	645.384	289	645.384	284	645.384	289
	645.427	291	645.427	300	645.427	299	645.427	298	645.427	294	645.427	297	645.427	293	645.427	293	645.427	299	645.427	299		645.427	287	645.427	284	645.427	288	645.427	286	645.427	291	645.427	294	645.427	286	645.427	287	645.427	288	645.427	283
	645.469	292	645.469	295	645.469	293	645.469	297	645.469	295	645.469	290	645.469	300	645.469	296	645.469	305	645.469	291		645.469	283	645.469	284	645.469	287	645.469	284	645.469	292	645.469	294	645.469	286	645.469	286	645.469	287	645.469	285
	645.512	296	645.512	296	645.512	298	645.512	299	645.512	296	645.512	295	645.512	292	645.512	292	645.512	308	645.512	294		645.512	288	645.512	283	645.512	286	645.512	285	645.512	293	645.512	290	645.512	289	645.512	285	645.512	287	645.512	290
	645.555	292	645.555	294	645.555	294	645.555	300	645.555	295	645.555	294	645.555	297	645.555	295	645.555	306	645.555	302		645.555	286	645.555	289	645.555	284	645.555	280	645.555	292	645.555	293	645.555	283	645.555	291	645.555	283	645.555	288
	645.597	293	645.597	299	645.597	299	645.597	300	645.597	292	645.597	298	645.597	295	645.597	294	645.597	306	645.597	299		645.597	292	645.597	283	645.597	287	645.597	287	645.597	290	645.597	290	645.597	284	645.597	289	645.597	282	645.597	292
	645.64	298	645.64	301	645.64	296	645.64	296	645.64	290	645.64	296	645.64	290	645.64	293	645.64	306	645.64	300		645.64	296	645.64	286	645.64	289	645.64	283	645.64	291	645.64	294	645.64	290	645.64	286	645.64	288	645.64	286
	645.683	288	645.683	315	645.683	300	645.683	295	645.683	295	645.683	295	645.683	298	645.683	293	645.683	302	645.683	295		645.683	295	645.683	285	645.683	291	645.683	288	645.683	291	645.683	296	645.683	288	645.683	288	645.683	283	645.683	289
	645.725	294	645.725	326	645.725	302	645.725	295	645.725	301	645.725	295	645.725	294	645.725	294	645.725	304	645.725	298		645.725	293	645.725	287	645.725	289	645.725	286	645.725	290	645.725	293	645.725	299	645.725	285	645.725	282	645.725	285
	645.768	296	645.768	332	645.768	297	645.768	292	645.768	295	645.768	293	645.768	295	645.768	294	645.768	307	645.768	299		645.768	285	645.768	287	645.768	288	645.768	287	645.768	286	645.768	296	645.768	294	645.768	287	645.768	285	645.768	289
	645.811	302	645.811	318	645.811	300	645.811	294	645.811	293	645.811	293	645.811	290	645.811	297	645.811	302	645.811	298		645.811	286	645.811	287	645.811	290	645.811	287	645.811	290	645.811	294	645.811	299	645.811	291	645.811	286	645.811	287
	645.853	291	645.853	305	645.853	300	645.853	297	645.853	298	645.853	295	645.853	295	645.853	296	645.853	303	645.853	299		645.853	288	645.853	285	645.853	285	645.853	288	645.853	286	645.853	293	645.853	298	645.853	288	645.853	290	645.853	286
	645.896	296	645.896	294	645.896	299	645.896	297	645.896	293	645.896	293	645.896	292	645.896	292	645.896	305	645.896	300		645.896	287	645.896	283	645.896	294	645.896	291	645.896	295	645.896	292	645.896	292	645.896	288	645.896	286	645.896	287
	645.939	295	645.939	297	645.939	294	645.939	300	645.939	296	645.939	295	645.939	297	645.939	297	645.939	306	645.939	299		645.939	285	645.939	287	645.939	288	645.939	284	645.939	287	645.939	289	645.939	299	645.939	287	645.939	288	645.939	287
	645.981	295	645.981	297	645.981	293	645.981	294	645.981	294	645.981	293	645.981	292	645.981	293	645.981	308	645.981	299		645.981	288	645.981	296	645.981	289	645.981	286	645.981	286	645.981	293	645.981	294	645.981	287	645.981	287	645.981	291
	646.024	302	646.024	297	646.024	293	646.024	294	646.024	292	646.024	294	646.024	294	646.024	293	646.024	303	646.024	304		646.024	287	646.024	298	646.024	282	646.024	288	646.024	286	646.024	291	646.024	296	646.024	289	646.024	288	646.024	288
	646.067	300	646.067	294	646.067	294	646.067	294	646.067	295	646.067	294	646.067	298	646.067	294	646.067	304	646.067	299		646.067	287	646.067	291	646.067	288	646.067	291	646.067	287	646.067	290	646.067	293	646.067	291	646.067	292	646.067	288
	646.109	301	646.109	289	646.109	304	646.109	295	646.109	297	646.109	295	646.109	298	646.109	294	646.109	306	646.109	298		646.109	286	646.109	287	646.109	287	646.109	285	646.109	291	646.109	291	646.109	295	646.109	287	646.109	284	646.109	286
	646.152	305	646.152	300	646.152	295	646.152	295	646.152	297	646.152	295	646.152	299	646.152	295	646.152	308	646.152	301		646.152	288	646.152	283	646.152	286	646.152	287	646.152	290	646.152	287	646.152	293	646.152	287	646.152	286	646.152	285
	646.195	314	646.195	293	646.195	295	646.195	296	646.195	293	646.195	294	646.195	299	646.195	299	646.195	305	646.195	298		646.195	284	646.195	284	646.195	287	646.195	285	646.195	286	646.195	286	646.195	294	646.195	296	646.195	287	646.195	289
	646.237	324	646.237	296	646.237	296	646.237	298	646.237	297	646.237	291	646.237	294	646.237	292	646.237	306	646.237	300		646.237	285	646.237	286	646.237	292	646.237	288	646.237	288	646.237	290	646.237	293	646.237	289	646.237	286	646.237	289
	646.28	327	646.28	296	646.28	294	646.28	294	646.28	295	646.28	293	646.28	296	646.28	298	646.28	307	646.28	295		646.28	283	646.28	286	646.28	287	646.28	291	646.28	289	646.28	288	646.28	289	646.28	294	646.28	285	646.28	286
	646.323	311	646.323	301	646.323	297	646.323	291	646.323	295	646.323	300	646.323	292	646.323	292	646.323	304	646.323	298		646.323	286	646.323	283	646.323	292	646.323	280	646.323	286	646.323	289	646.323	288	646.323	307	646.323	287	646.323	286
	646.365	301	646.365	304	646.365	293	646.365	299	646.365	294	646.365	296	646.365	297	646.365	298	646.365	310	646.365	297		646.365	285	646.365	283	646.365	292	646.365	284	646.365	283	646.365	286	646.365	289	646.365	330	646.365	283	646.365	288
	646.408	298	646.408	298	646.408	291	646.408	293	646.408	295	646.408	300	646.408	300	646.408	292	646.408	303	646.408	299		646.408	288	646.408	288	646.408	288	646.408	285	646.408	285	646.408	286	646.408	288	646.408	342	646.408	285	646.408	288
	646.451	297	646.451	295	646.451	294	646.451	296	646.451	296	646.451	294	646.451	295	646.451	292	646.451	304	646.451	295		646.451	288	646.451	284	646.451	291	646.451	285	646.451	286	646.451	286	646.451	285	646.451	332	646.451	286	646.451	287
	646.493	299	646.493	297	646.493	294	646.493	292	646.493	296	646.493	296	646.493	300	646.493	297	646.493	306	646.493	303		646.493	289	646.493	285	646.493	288	646.493	286	646.493	284	646.493	285	646.493	291	646.493	303	646.493	288	646.493	290
	646.536	295	646.536	299	646.536	298	646.536	292	646.536	296	646.536	295	646.536	298	646.536	296	646.536	309	646.536	304		646.536	291	646.536	285	646.536	288	646.536	286	646.536	287	646.536	293	646.536	288	646.536	292	646.536	285	646.536	288
	646.579	295	646.579	296	646.579	299	646.579	298	646.579	297	646.579	299	646.579	295	646.579	292	646.579	313	646.579	300		646.579	288	646.579	285	646.579	290	646.579	290	646.579	287	646.579	288	646.579	290	646.579	296	646.579	287	646.579	286
	646.621	294	646.621	289	646.621	295	646.621	298	646.621	295	646.621	293	646.621	295	646.621	295	646.621	306	646.621	302		646.621	286	646.621	289	646.621	288	646.621	284	646.621	286	646.621	288	646.621	289	646.621	303	646.621	289	646.621	287
	646.664	297	646.664	294	646.664	297	646.664	299	646.664	295	646.664	298	646.664	299	646.664	293	646.664	306	646.664	300		646.664	287	646.664	284	646.664	286	646.664	286	646.664	283	646.664	285	646.664	286	646.664	300	646.664	287	646.664	283
	646.707	298	646.707	297	646.707	297	646.707	299	646.707	298	646.707	295	646.707	291	646.707	293	646.707	306	646.707	302		646.707	282	646.707	284	646.707	288	646.707	290	646.707	290	646.707	284	646.707	285	646.707	299	646.707	291	646.707	287
	646.749	294	646.749	294	646.749	302	646.749	296	646.749	300	646.749	296	646.749	292	646.749	290	646.749	307	646.749	307		646.749	290	646.749	287	646.749	284	646.749	294	646.749	288	646.749	288	646.749	283	646.749	304	646.749	285	646.749	287
	646.792	300	646.792	294	646.792	295	646.792	301	646.792	297	646.792	296	646.792	294	646.792	291	646.792	312	646.792	308		646.792	283	646.792	291	646.792	286	646.792	296	646.792	286	646.792	287	646.792	291	646.792	305	646.792	283	646.792	289
	646.835	303	646.835	300	646.835	295	646.835	296	646.835	295	646.835	297	646.835	297	646.835	296	646.835	316	646.835	311		646.835	288	646.835	288	646.835	288	646.835	295	646.835	287	646.835	287	646.835	290	646.835	295	646.835	287	646.835	290
	646.877	299	646.877	293	646.877	299	646.877	290	646.877	293	646.877	293	646.877	298	646.877	296	646.877	314	646.877	313		646.877	287	646.877	283	646.877	285	646.877	287	646.877	288	646.877	286	646.877	286	646.877	294	646.877	290	646.877	284
	646.92	297	646.92	293	646.92	298	646.92	295	646.92	297	646.92	298	646.92	294	646.92	294	646.92	320	646.92	312		646.92	284	646.92	285	646.92	286	646.92	287	646.92	283	646.92	286	646.92	287	646.92	291	646.92	298	646.92	289
	646.962	291	646.962	295	646.962	294	646.962	300	646.962	298	646.962	299	646.962	295	646.962	297	646.962	319	646.962	312		646.962	287	646.962	287	646.962	289	646.962	289	646.962	288	646.962	291	646.962	287	646.962	289	646.962	302	646.962	289
	647.005	299	647.005	294	647.005	299	647.005	298	647.005	294	647.005	301	647.005	297	647.005	296	647.005	329	647.005	317		647.005	283	647.005	286	647.005	284	647.005	286	647.005	283	647.005	284	647.005	284	647.005	292	647.005	299	647.005	287
	647.048	293	647.048	297	647.048	295	647.048	298	647.048	299	647.048	297	647.048	296	647.048	298	647.048	334	647.048	319		647.048	283	647.048	289	647.048	288	647.048	287	647.048	291	647.048	290	647.048	287	647.048	292	647.048	296	647.048	290
	647.09	296	647.09	296	647.09	297	647.09	300	647.09	297	647.09	294	647.09	298	647.09	297	647.09	328	647.09	316		647.09	286	647.09	289	647.09	291	647.09	289	647.09	284	647.09	286	647.09	285	647.09	291	647.09	292	647.09	288
	647.133	296	647.133	292	647.133	295	647.133	300	647.133	294	647.133	294	647.133	296	647.133	299	647.133	339	647.133	317		647.133	283	647.133	284	647.133	286	647.133	287	647.133	290	647.133	288	647.133	293	647.133	293	647.133	293	647.133	287
	647.176	302	647.176	298	647.176	302	647.176	300	647.176	297	647.176	296	647.176	296	647.176	296	647.176	335	647.176	311		647.176	289	647.176	286	647.176	287	647.176	287	647.176	300	647.176	289	647.176	290	647.176	289	647.176	294	647.176	291
	647.218	296	647.218	294	647.218	296	647.218	299	647.218	298	647.218	299	647.218	297	647.218	300	647.218	334	647.218	310		647.218	283	647.218	287	647.218	287	647.218	283	647.218	293	647.218	286	647.218	286	647.218	287	647.218	302	647.218	293
	647.261	294	647.261	299	647.261	293	647.261	296	647.261	298	647.261	294	647.261	298	647.261	295	647.261	346	647.261	314		647.261	284	647.261	286	647.261	290	647.261	285	647.261	295	647.261	292	647.261	290	647.261	289	647.261	300	647.261	307
	647.304	296	647.304	298	647.304	295	647.304	295	647.304	301	647.304	298	647.304	299	647.304	299	647.304	375	647.304	316		647.304	286	647.304	286	647.304	288	647.304	284	647.304	290	647.304	286	647.304	289	647.304	289	647.304	295	647.304	305
	647.346	300	647.346	296	647.346	293	647.346	298	647.346	295	647.346	293	647.346	300	647.346	297	647.346	369	647.346	314		647.346	291	647.346	284	647.346	292	647.346	287	647.346	288	647.346	291	647.346	285	647.346	292	647.346	292	647.346	297
	647.389	299	647.389	294	647.389	293	647.389	294	647.389	295	647.389	291	647.389	298	647.389	298	647.389	352	647.389	307		647.389	288	647.389	289	647.389	286	647.389	288	647.389	288	647.389	294	647.389	285	647.389	289	647.389	296	647.389	294
	647.431	301	647.431	298	647.431	296	647.431	298	647.431	300	647.431	294	647.431	297	647.431	300	647.431	321	647.431	305		647.431	286	647.431	287	647.431	281	647.431	284	647.431	286	647.431	299	647.431	288	647.431	288	647.431	291	647.431	293
	647.474	294	647.474	299	647.474	299	647.474	298	647.474	299	647.474	298	647.474	294	647.474	300	647.474	316	647.474	301		647.474	285	647.474	285	647.474	287	647.474	285	647.474	288	647.474	290	647.474	292	647.474	286	647.474	290	647.474	294
	647.517	294	647.517	299	647.517	296	647.517	296	647.517	301	647.517	297	647.517	299	647.517	300	647.517	310	647.517	304		647.517	286	647.517	289	647.517	285	647.517	284	647.517	285	647.517	288	647.517	285	647.517	290	647.517	287	647.517	295
	647.559	292	647.559	301	647.559	299	647.559	296	647.559	294	647.559	299	647.559	298	647.559	305	647.559	306	647.559	297		647.559	288	647.559	285	647.559	285	647.559	284	647.559	286	647.559	288	647.559	290	647.559	287	647.559	288	647.559	297
	647.602	292	647.602	295	647.602	301	647.602	298	647.602	297	647.602	294	647.602	299	647.602	303	647.602	313	647.602	303		647.602	287	647.602	281	647.602	286	647.602	291	647.602	289	647.602	288	647.602	288	647.602	288	647.602	287	647.602	298
	647.645	296	647.645	299	647.645	293	647.645	298	647.645	298	647.645	296	647.645	304	647.645	310	647.645	307	647.645	304		647.645	283	647.645	283	647.645	288	647.645	285	647.645	285	647.645	287	647.645	285	647.645	287	647.645	288	647.645	302
	647.687	298	647.687	299	647.687	298	647.687	291	647.687	295	647.687	296	647.687	299	647.687	310	647.687	311	647.687	294		647.687	286	647.687	286	647.687	287	647.687	285	647.687	285	647.687	289	647.687	286	647.687	287	647.687	288	647.687	296
	647.73	298	647.73	293	647.73	300	647.73	296	647.73	298	647.73	300	647.73	304	647.73	303	647.73	304	647.73	298		647.73	289	647.73	290	647.73	289	647.73	287	647.73	283	647.73	284	647.73	295	647.73	282	647.73	289	647.73	293
	647.772	294	647.772	298	647.772	295	647.772	294	647.772	301	647.772	297	647.772	300	647.772	305	647.772	307	647.772	299		647.772	289	647.772	287	647.772	287	647.772	285	647.772	292	647.772	284	647.772	294	647.772	294	647.772	288	647.772	297
	647.815	294	647.815	297	647.815	296	647.815	299	647.815	297	647.815	295	647.815	303	647.815	312	647.815	309	647.815	299		647.815	286	647.815	287	647.815	287	647.815	288	647.815	282	647.815	289	647.815	295	647.815	287	647.815	295	647.815	293
	647.858	294	647.858	297	647.858	296	647.858	305	647.858	299	647.858	297	647.858	303	647.858	312	647.858	305	647.858	299		647.858	284	647.858	290	647.858	284	647.858	288	647.858	288	647.858	291	647.858	289	647.858	289	647.858	292	647.858	291
	647.9	296	647.9	294	647.9	298	647.9	299	647.9	296	647.9	298	647.9	310	647.9	314	647.9	314	647.9	304		647.9	282	647.9	279	647.9	286	647.9	286	647.9	289	647.9	291	647.9	288	647.9	293	647.9	285	647.9	291
	647.943	295	647.943	290	647.943	297	647.943	298	647.943	305	647.943	298	647.943	311	647.943	311	647.943	307	647.943	295		647.943	287	647.943	286	647.943	287	647.943	288	647.943	280	647.943	288	647.943	286	647.943	288	647.943	291	647.943	286
	647.986	295	647.986	297	647.986	299	647.986	296	647.986	302	647.986	299	647.986	307	647.986	297	647.986	310	647.986	299		647.986	288	647.986	288	647.986	286	647.986	291	647.986	285	647.986	284	647.986	286	647.986	292	647.986	287	647.986	287
	648.028	295	648.028	300	648.028	296	648.028	300	648.028	300	648.028	301	648.028	305	648.028	300	648.028	307	648.028	295		648.028	287	648.028	285	648.028	287	648.028	286	648.028	289	648.028	290	648.028	289	648.028	290	648.028	288	648.028	286
	648.071	297	648.071	295	648.071	296	648.071	298	648.071	302	648.071	300	648.071	309	648.071	299	648.071	305	648.071	303		648.071	284	648.071	286	648.071	287	648.071	286	648.071	290	648.071	286	648.071	290	648.071	290	648.071	288	648.071	286
	648.113	295	648.113	298	648.113	298	648.113	302	648.113	302	648.113	304	648.113	311	648.113	301	648.113	311	648.113	298		648.113	286	648.113	290	648.113	289	648.113	288	648.113	281	648.113	285	648.113	289	648.113	290	648.113	285	648.113	287
	648.156	294	648.156	296	648.156	296	648.156	299	648.156	302	648.156	304	648.156	314	648.156	299	648.156	314	648.156	295		648.156	288	648.156	282	648.156	287	648.156	283	648.156	290	648.156	287	648.156	290	648.156	286	648.156	288	648.156	288
	648.199	298	648.199	298	648.199	298	648.199	298	648.199	306	648.199	306	648.199	304	648.199	295	648.199	310	648.199	300		648.199	284	648.199	286	648.199	287	648.199	288	648.199	291	648.199	287	648.199	287	648.199	290	648.199	288	648.199	291
	648.241	298	648.241	293	648.241	297	648.241	297	648.241	304	648.241	306	648.241	298	648.241	299	648.241	307	648.241	299		648.241	287	648.241	289	648.241	286	648.241	286	648.241	282	648.241	290	648.241	289	648.241	286	648.241	289	648.241	290
	648.284	297	648.284	294	648.284	298	648.284	298	648.284	305	648.284	308	648.284	295	648.284	298	648.284	308	648.284	296		648.284	286	648.284	293	648.284	289	648.284	285	648.284	286	648.284	287	648.284	290	648.284	286	648.284	284	648.284	287
	648.326	295	648.326	299	648.326	298	648.326	296	648.326	309	648.326	310	648.326	298	648.326	300	648.326	303	648.326	300		648.326	288	648.326	289	648.326	290	648.326	286	648.326	283	648.326	286	648.326	284	648.326	298	648.326	290	648.326	286
	648.369	299	648.369	300	648.369	302	648.369	300	648.369	306	648.369	312	648.369	296	648.369	297	648.369	308	648.369	305		648.369	287	648.369	288	648.369	293	648.369	288	648.369	286	648.369	291	648.369	286	648.369	302	648.369	293	648.369	288
	648.412	298	648.412	296	648.412	297	648.412	302	648.412	308	648.412	316	648.412	301	648.412	295	648.412	308	648.412	296		648.412	287	648.412	291	648.412	287	648.412	288	648.412	286	648.412	289	648.412	288	648.412	301	648.412	293	648.412	287
	648.454	294	648.454	301	648.454	301	648.454	306	648.454	312	648.454	310	648.454	297	648.454	295	648.454	312	648.454	298		648.454	286	648.454	285	648.454	288	648.454	285	648.454	286	648.454	283	648.454	284	648.454	296	648.454	287	648.454	286
	648.497	295	648.497	297	648.497	295	648.497	299	648.497	310	648.497	302	648.497	300	648.497	291	648.497	304	648.497	300		648.497	284	648.497	285	648.497	283	648.497	283	648.497	290	648.497	288	648.497	285	648.497	294	648.497	287	648.497	290
	648.54	296	648.54	299	648.54	300	648.54	304	648.54	308	648.54	302	648.54	296	648.54	296	648.54	308	648.54	298		648.54	285	648.54	288	648.54	288	648.54	287	648.54	282	648.54	284	648.54	284	648.54	288	648.54	285	648.54	290
	648.582	295	648.582	294	648.582	298	648.582	305	648.582	316	648.582	303	648.582	297	648.582	297	648.582	307	648.582	299		648.582	285	648.582	285	648.582	287	648.582	285	648.582	287	648.582	289	648.582	288	648.582	283	648.582	289	648.582	289
	648.625	295	648.625	298	648.625	297	648.625	301	648.625	309	648.625	297	648.625	297	648.625	297	648.625	308	648.625	298		648.625	286	648.625	288	648.625	287	648.625	281	648.625	287	648.625	287	648.625	288	648.625	290	648.625	291	648.625	286
	648.667	300	648.667	298	648.667	296	648.667	308	648.667	310	648.667	296	648.667	291	648.667	298	648.667	306	648.667	302		648.667	287	648.667	279	648.667	286	648.667	289	648.667	287	648.667	281	648.667	291	648.667	292	648.667	290	648.667	287
	648.71	297	648.71	301	648.71	298	648.71	311	648.71	309	648.71	297	648.71	300	648.71	299	648.71	307	648.71	302		648.71	285	648.71	288	648.71	290	648.71	285	648.71	283	648.71	283	648.71	286	648.71	286	648.71	287	648.71	284
	648.753	298	648.753	297	648.753	297	648.753	304	648.753	299	648.753	293	648.753	296	648.753	295	648.753	301	648.753	307		648.753	288	648.753	286	648.753	285	648.753	284	648.753	286	648.753	286	648.753	283	648.753	288	648.753	286	648.753	287
	648.795	304	648.795	298	648.795	297	648.795	311	648.795	296	648.795	296	648.795	298	648.795	299	648.795	312	648.795	307		648.795	286	648.795	285	648.795	284	648.795	287	648.795	287	648.795	285	648.795	291	648.795	283	648.795	287	648.795	290
	648.838	297	648.838	296	648.838	300	648.838	304	648.838	298	648.838	297	648.838	295	648.838	296	648.838	308	648.838	299		648.838	289	648.838	287	648.838	291	648.838	285	648.838	285	648.838	284	648.838	287	648.838	288	648.838	288	648.838	290
	648.88	295	648.88	298	648.88	302	648.88	311	648.88	305	648.88	295	648.88	290	648.88	295	648.88	308	648.88	292		648.88	289	648.88	286	648.88	283	648.88	288	648.88	285	648.88	291	648.88	286	648.88	296	648.88	295	648.88	291
	648.923	296	648.923	300	648.923	306	648.923	313	648.923	296	648.923	293	648.923	296	648.923	295	648.923	306	648.923	303		648.923	291	648.923	288	648.923	291	648.923	288	648.923	285	648.923	288	648.923	288	648.923	284	648.923	296	648.923	290
	648.966	299	648.966	299	648.966	306	648.966	307	648.966	296	648.966	299	648.966	294	648.966	299	648.966	308	648.966	301		648.966	284	648.966	286	648.966	288	648.966	291	648.966	287	648.966	290	648.966	287	648.966	288	648.966	293	648.966	286
	649.008	296	649.008	295	649.008	307	649.008	305	649.008	299	649.008	297	649.008	295	649.008	299	649.008	311	649.008	300		649.008	299	649.008	288	649.008	285	649.008	287	649.008	290	649.008	282	649.008	285	649.008	287	649.008	297	649.008	290
	649.051	300	649.051	297	649.051	311	649.051	301	649.051	297	649.051	303	649.051	296	649.051	302	649.051	310	649.051	302		649.051	313	649.051	287	649.051	284	649.051	287	649.051	285	649.051	287	649.051	286	649.051	288	649.051	287	649.051	291
	649.093	294	649.093	297	649.093	306	649.093	297	649.093	294	649.093	296	649.093	295	649.093	298	649.093	310	649.093	300		649.093	324	649.093	284	649.093	289	649.093	289	649.093	285	649.093	286	649.093	286	649.093	287	649.093	286	649.093	291
	649.136	302	649.136	300	649.136	309	649.136	298	649.136	301	649.136	296	649.136	295	649.136	295	649.136	302	649.136	299		649.136	315	649.136	287	649.136	287	649.136	283	649.136	289	649.136	289	649.136	289	649.136	291	649.136	289	649.136	283
	649.178	294	649.178	302	649.178	307	649.178	304	649.178	299	649.178	296	649.178	299	649.178	293	649.178	309	649.178	299		649.178	295	649.178	293	649.178	287	649.178	285	649.178	285	649.178	288	649.178	284	649.178	287	649.178	282	649.178	294
	649.221	301	649.221	298	649.221	309	649.221	293	649.221	297	649.221	295	649.221	296	649.221	296	649.221	309	649.221	302		649.221	287	649.221	296	649.221	289	649.221	287	649.221	287	649.221	285	649.221	284	649.221	289	649.221	291	649.221	294
	649.264	299	649.264	302	649.264	308	649.264	299	649.264	299	649.264	298	649.264	298	649.264	296	649.264	311	649.264	298		649.264	287	649.264	291	649.264	285	649.264	284	649.264	286	649.264	291	649.264	289	649.264	284	649.264	290	649.264	296
	649.306	298	649.306	301	649.306	307	649.306	300	649.306	293	649.306	298	649.306	296	649.306	297	649.306	309	649.306	299		649.306	287	649.306	293	649.306	289	649.306	289	649.306	290	649.306	289	649.306	288	649.306	289	649.306	285	649.306	293
	649.349	295	649.349	298	649.349	311	649.349	296	649.349	297	649.349	300	649.349	295	649.349	296	649.349	305	649.349	296		649.349	289	649.349	293	649.349	287	649.349	286	649.349	281	649.349	282	649.349	285	649.349	289	649.349	285	649.349	291
	649.391	298	649.391	307	649.391	302	649.391	300	649.391	294	649.391	299	649.391	296	649.391	298	649.391	310	649.391	303		649.391	283	649.391	316	649.391	287	649.391	286	649.391	286	649.391	283	649.391	290	649.391	289	649.391	286	649.391	284
	649.434	298	649.434	306	649.434	300	649.434	300	649.434	291	649.434	298	649.434	297	649.434	298	649.434	304	649.434	304		649.434	284	649.434	317	649.434	287	649.434	291	649.434	287	649.434	290	649.434	286	649.434	292	649.434	286	649.434	289
	649.477	294	649.477	311	649.477	302	649.477	297	649.477	298	649.477	295	649.477	297	649.477	296	649.477	300	649.477	303		649.477	288	649.477	319	649.477	287	649.477	283	649.477	287	649.477	289	649.477	291	649.477	287	649.477	287	649.477	290
	649.519	295	649.519	307	649.519	299	649.519	301	649.519	296	649.519	301	649.519	292	649.519	296	649.519	307	649.519	302		649.519	286	649.519	296	649.519	291	649.519	286	649.519	285	649.519	286	649.519	285	649.519	290	649.519	292	649.519	287
	649.562	301	649.562	308	649.562	297	649.562	300	649.562	296	649.562	295	649.562	296	649.562	294	649.562	304	649.562	299		649.562	286	649.562	286	649.562	286	649.562	286	649.562	289	649.562	284	649.562	284	649.562	282	649.562	290	649.562	286
	649.604	295	649.604	307	649.604	301	649.604	299	649.604	293	649.604	298	649.604	294	649.604	296	649.604	310	649.604	301		649.604	290	649.604	285	649.604	296	649.604	286	649.604	287	649.604	287	649.604	290	649.604	287	649.604	287	649.604	289
	649.647	299	649.647	311	649.647	296	649.647	299	649.647	291	649.647	295	649.647	294	649.647	295	649.647	336	649.647	311		649.647	283	649.647	287	649.647	291	649.647	292	649.647	285	649.647	283	649.647	289	649.647	290	649.647	286	649.647	286
	649.69	299	649.69	311	649.69	299	649.69	295	649.69	296	649.69	296	649.69	297	649.69	297	649.69	360	649.69	312		649.69	287	649.69	290	649.69	293	649.69	285	649.69	285	649.69	287	649.69	284	649.69	290	649.69	291	649.69	284
	649.732	298	649.732	312	649.732	298	649.732	296	649.732	297	649.732	292	649.732	295	649.732	301	649.732	349	649.732	304		649.732	285	649.732	285	649.732	292	649.732	291	649.732	284	649.732	287	649.732	284	649.732	284	649.732	289	649.732	288
	649.775	300	649.775	317	649.775	299	649.775	293	649.775	292	649.775	293	649.775	292	649.775	300	649.775	326	649.775	300		649.775	288	649.775	284	649.775	295	649.775	283	649.775	287	649.775	287	649.775	285	649.775	291	649.775	289	649.775	285
	649.817	299	649.817	307	649.817	296	649.817	295	649.817	290	649.817	295	649.817	292	649.817	298	649.817	309	649.817	296		649.817	289	649.817	285	649.817	303	649.817	283	649.817	283	649.817	285	649.817	287	649.817	290	649.817	291	649.817	285
	649.86	306	649.86	304	649.86	296	649.86	297	649.86	291	649.86	295	649.86	299	649.86	290	649.86	307	649.86	298		649.86	289	649.86	285	649.86	310	649.86	283	649.86	285	649.86	289	649.86	290	649.86	288	649.86	284	649.86	283
	649.902	301	649.902	294	649.902	299	649.902	295	649.902	295	649.902	300	649.902	292	649.902	296	649.902	308	649.902	300		649.902	287	649.902	285	649.902	312	649.902	286	649.902	283	649.902	287	649.902	283	649.902	292	649.902	286	649.902	288
	649.945	300	649.945	296	649.945	295	649.945	297	649.945	294	649.945	294	649.945	296	649.945	294	649.945	306	649.945	304		649.945	286	649.945	286	649.945	304	649.945	285	649.945	286	649.945	282	649.945	291	649.945	293	649.945	284	649.945	285
	649.988	309	649.988	300	649.988	293	649.988	296	649.988	293	649.988	296	649.988	292	649.988	299	649.988	305	649.988	300		649.988	285	649.988	283	649.988	295	649.988	292	649.988	285	649.988	282	649.988	284	649.988	287	649.988	288	649.988	285
	650.03	303	650.03	299	650.03	298	650.03	292	650.03	293	650.03	292	650.03	295	650.03	296	650.03	308	650.03	294		650.03	283	650.03	286	650.03	290	650.03	292	650.03	291	650.03	286	650.03	284	650.03	290	650.03	289	650.03	288
	650.073	301	650.073	299	650.073	291	650.073	301	650.073	292	650.073	294	650.073	292	650.073	298	650.073	302	650.073	299		650.073	285	650.073	286	650.073	285	650.073	285	650.073	281	650.073	284	650.073	283	650.073	286	650.073	287	650.073	291
	650.115	307	650.115	297	650.115	299	650.115	295	650.115	295	650.115	295	650.115	296	650.115	297	650.115	306	650.115	296		650.115	289	650.115	287	650.115	286	650.115	290	650.115	288	650.115	287	650.115	280	650.115	290	650.115	289	650.115	288
	650.158	298	650.158	297	650.158	294	650.158	296	650.158	289	650.158	294	650.158	297	650.158	297	650.158	305	650.158	299		650.158	286	650.158	287	650.158	289	650.158	302	650.158	287	650.158	285	650.158	283	650.158	288	650.158	286	650.158	287
	650.2	304	650.2	298	650.2	295	650.2	295	650.2	294	650.2	292	650.2	295	650.2	295	650.2	307	650.2	296		650.2	282	650.2	287	650.2	286	650.2	314	650.2	293	650.2	290	650.2	285	650.2	288	650.2	287	650.2	290
	650.243	309	650.243	298	650.243	293	650.243	294	650.243	300	650.243	297	650.243	295	650.243	301	650.243	301	650.243	300		650.243	287	650.243	283	650.243	287	650.243	311	650.243	287	650.243	284	650.243	286	650.243	290	650.243	283	650.243	283
	650.286	313	650.286	298	650.286	294	650.286	296	650.286	294	650.286	296	650.286	293	650.286	307	650.286	303	650.286	295		650.286	285	650.286	282	650.286	289	650.286	306	650.286	286	650.286	283	650.286	288	650.286	286	650.286	285	650.286	288
	650.328	308	650.328	296	650.328	292	650.328	296	650.328	293	650.328	294	650.328	296	650.328	295	650.328	301	650.328	298		650.328	287	650.328	288	650.328	289	650.328	294	650.328	280	650.328	285	650.328	282	650.328	286	650.328	288	650.328	286
	650.371	304	650.371	294	650.371	291	650.371	295	650.371	296	650.371	295	650.371	293	650.371	297	650.371	305	650.371	301		650.371	283	650.371	286	650.371	285	650.371	286	650.371	287	650.371	284	650.371	287	650.371	289	650.371	285	650.371	288
	650.413	298	650.413	295	650.413	299	650.413	294	650.413	298	650.413	295	650.413	299	650.413	291	650.413	302	650.413	294		650.413	284	650.413	286	650.413	286	650.413	287	650.413	286	650.413	287	650.413	281	650.413	287	650.413	285	650.413	279
	650.456	296	650.456	299	650.456	295	650.456	292	650.456	296	650.456	293	650.456	300	650.456	293	650.456	304	650.456	296		650.456	283	650.456	286	650.456	286	650.456	283	650.456	288	650.456	283	650.456	286	650.456	284	650.456	283	650.456	285
	650.498	296	650.498	299	650.498	295	650.498	291	650.498	294	650.498	292	650.498	300	650.498	293	650.498	303	650.498	291		650.498	283	650.498	283	650.498	287	650.498	286	650.498	288	650.498	284	650.498	289	650.498	279	650.498	281	650.498	283
	650.541	298	650.541	295	650.541	297	650.541	290	650.541	295	650.541	295	650.541	295	650.541	294	650.541	302	650.541	300		650.541	283	650.541	286	650.541	291	650.541	286	650.541	294	650.541	282	650.541	286	650.541	284	650.541	283	650.541	287
	650.584	292	650.584	298	650.584	296	650.584	293	650.584	297	650.584	294	650.584	295	650.584	293	650.584	304	650.584	291		650.584	282	650.584	285	650.584	283	650.584	280	650.584	295	650.584	285	650.584	288	650.584	287	650.584	288	650.584	283
	650.626	295	650.626	295	650.626	294	650.626	288	650.626	291	650.626	297	650.626	294	650.626	297	650.626	297	650.626	295		650.626	285	650.626	286	650.626	287	650.626	285	650.626	304	650.626	288	650.626	285	650.626	286	650.626	285	650.626	282
	650.669	295	650.669	295	650.669	293	650.669	291	650.669	289	650.669	297	650.669	292	650.669	291	650.669	295	650.669	296		650.669	284	650.669	284	650.669	289	650.669	283	650.669	308	650.669	294	650.669	285	650.669	282	650.669	281	650.669	285
	650.711	293	650.711	299	650.711	294	650.711	292	650.711	295	650.711	302	650.711	292	650.711	297	650.711	299	650.711	296		650.711	285	650.711	286	650.711	285	650.711	283	650.711	302	650.711	284	650.711	285	650.711	287	650.711	276	650.711	284
	650.754	297	650.754	293	650.754	291	650.754	293	650.754	294	650.754	304	650.754	287	650.754	291	650.754	303	650.754	298		650.754	283	650.754	288	650.754	284	650.754	287	650.754	295	650.754	291	650.754	289	650.754	291	650.754	280	650.754	283
	650.796	299	650.796	299	650.796	295	650.796	290	650.796	289	650.796	304	650.796	292	650.796	290	650.796	300	650.796	292		650.796	282	650.796	280	650.796	286	650.796	284	650.796	287	650.796	294	650.796	286	650.796	284	650.796	284	650.796	283
	650.839	292	650.839	292	650.839	291	650.839	291	650.839	298	650.839	296	650.839	292	650.839	293	650.839	307	650.839	293		650.839	279	650.839	283	650.839	284	650.839	282	650.839	286	650.839	309	650.839	284	650.839	286	650.839	283	650.839	284
	650.881	292	650.881	290	650.881	291	650.881	290	650.881	300	650.881	293	650.881	295	650.881	296	650.881	304	650.881	294		650.881	284	650.881	284	650.881	285	650.881	283	650.881	283	650.881	307	650.881	286	650.881	280	650.881	283	650.881	283
	650.924	294	650.924	289	650.924	292	650.924	293	650.924	295	650.924	290	650.924	292	650.924	292	650.924	303	650.924	291		650.924	280	650.924	285	650.924	284	650.924	287	650.924	281	650.924	301	650.924	295	650.924	284	650.924	283	650.924	284
	650.967	292	650.967	294	650.967	296	650.967	297	650.967	296	650.967	286	650.967	295	650.967	288	650.967	299	650.967	290		650.967	283	650.967	279	650.967	287	650.967	285	650.967	282	650.967	286	650.967	292	650.967	288	650.967	286	650.967	285
	651.009	293	651.009	289	651.009	292	651.009	296	651.009	299	651.009	291	651.009	289	651.009	292	651.009	299	651.009	296		651.009	286	651.009	284	651.009	281	651.009	284	651.009	284	651.009	286	651.009	298	651.009	282	651.009	281	651.009	284
	651.052	288	651.052	292	651.052	292	651.052	294	651.052	296	651.052	292	651.052	294	651.052	291	651.052	306	651.052	296		651.052	282	651.052	285	651.052	284	651.052	282	651.052	285	651.052	284	651.052	291	651.052	286	651.052	282	651.052	283
	651.094	289	651.094	295	651.094	293	651.094	293	651.094	299	651.094	291	651.094	293	651.094	294	651.094	301	651.094	290		651.094	281	651.094	280	651.094	284	651.094	280	651.094	282	651.094	284	651.094	291	651.094	283	651.094	284	651.094	285
	651.137	292	651.137	292	651.137	291	651.137	296	651.137	289	651.137	292	651.137	288	651.137	292	651.137	306	651.137	294		651.137	281	651.137	281	651.137	281	651.137	282	651.137	285	651.137	283	651.137	294	651.137	287	651.137	286	651.137	286
	651.179	291	651.179	288	651.179	293	651.179	290	651.179	290	651.179	294	651.179	289	651.179	292	651.179	299	651.179	297		651.179	280	651.179	280	651.179	284	651.179	281	651.179	284	651.179	289	651.179	307	651.179	287	651.179	282	651.179	286
	651.222	288	651.222	291	651.222	292	651.222	291	651.222	288	651.222	293	651.222	292	651.222	293	651.222	295	651.222	295		651.222	280	651.222	285	651.222	286	651.222	286	651.222	289	651.222	287	651.222	305	651.222	284	651.222	284	651.222	284
	651.264	295	651.264	292	651.264	294	651.264	299	651.264	290	651.264	292	651.264	287	651.264	291	651.264	297	651.264	304		651.264	287	651.264	284	651.264	282	651.264	283	651.264	285	651.264	286	651.264	298	651.264	286	651.264	285	651.264	278
	651.307	292	651.307	298	651.307	293	651.307	305	651.307	293	651.307	292	651.307	295	651.307	295	651.307	305	651.307	292		651.307	283	651.307	283	651.307	287	651.307	286	651.307	287	651.307	286	651.307	291	651.307	286	651.307	281	651.307	280
	651.349	296	651.349	301	651.349	297	651.349	305	651.349	295	651.349	299	651.349	300	651.349	298	651.349	304	651.349	298		651.349	284	651.349	284	651.349	289	651.349	286	651.349	283	651.349	287	651.349	285	651.349	286	651.349	288	651.349	279
	651.392	299	651.392	298	651.392	303	651.392	300	651.392	303	651.392	297	651.392	302	651.392	299	651.392	310	651.392	307		651.392	291	651.392	286	651.392	291	651.392	290	651.392	295	651.392	288	651.392	291	651.392	285	651.392	290	651.392	282
	651.435	313	651.435	317	651.435	314	651.435	315	651.435	318	651.435	313	651.435	321	651.435	316	651.435	331	651.435	323		651.435	315	651.435	307	651.435	306	651.435	299	651.435	301	651.435	307	651.435	307	651.435	303	651.435	309	651.435	295
	651.477	371	651.477	380	651.477	379	651.477	376	651.477	367	651.477	376	651.477	366	651.477	374	651.477	373	651.477	375		651.477	344	651.477	329	651.477	336	651.477	340	651.477	333	651.477	345	651.477	333	651.477	345	651.477	339	651.477	349
	651.52	434	651.52	449	651.52	441	651.52	425	651.52	426	651.52	422	651.52	416	651.52	425	651.52	423	651.52	421		651.52	400	651.52	395	651.52	391	651.52	382	651.52	369	651.52	375	651.52	383	651.52	392	651.52	396	651.52	391
	651.562	442	651.562	427	651.562	415	651.562	399	651.562	390	651.562	395	651.562	400	651.562	396	651.562	411	651.562	409		651.562	444	651.562	419	651.562	404	651.562	394	651.562	403	651.562	382	651.562	377	651.562	402	651.562	386	651.562	402
	651.605	339	651.605	331	651.605	329	651.605	322	651.605	322	651.605	325	651.605	320	651.605	326	651.605	330	651.605	332		651.605	345	651.605	331	651.605	323	651.605	326	651.605	317	651.605	318	651.605	320	651.605	343	651.605	313	651.605	318
	651.647	298	651.647	295	651.647	299	651.647	295	651.647	293	651.647	293	651.647	289	651.647	294	651.647	296	651.647	294		651.647	285	651.647	291	651.647	290	651.647	284	651.647	282	651.647	286	651.647	287	651.647	303	651.647	284	651.647	283
	651.69	290	651.69	289	651.69	298	651.69	292	651.69	288	651.69	293	651.69	292	651.69	291	651.69	295	651.69	294		651.69	281	651.69	280	651.69	284	651.69	285	651.69	282	651.69	283	651.69	283	651.69	290	651.69	283	651.69	284
	651.732	298	651.732	293	651.732	289	651.732	288	651.732	287	651.732	291	651.732	293	651.732	294	651.732	295	651.732	293		651.732	281	651.732	283	651.732	279	651.732	282	651.732	280	651.732	282	651.732	281	651.732	293	651.732	282	651.732	280
	651.775	287	651.775	292	651.775	292	651.775	294	651.775	295	651.775	294	651.775	297	651.775	289	651.775	306	651.775	293		651.775	283	651.775	284	651.775	280	651.775	283	651.775	284	651.775	278	651.775	284	651.775	308	651.775	282	651.775	279
	651.817	289	651.817	287	651.817	298	651.817	290	651.817	292	651.817	285	651.817	289	651.817	288	651.817	298	651.817	295		651.817	284	651.817	277	651.817	282	651.817	280	651.817	279	651.817	279	651.817	285	651.817	320	651.817	279	651.817	280
	651.86	285	651.86	291	651.86	287	651.86	291	651.86	286	651.86	288	651.86	289	651.86	291	651.86	295	651.86	294		651.86	278	651.86	282	651.86	286	651.86	279	651.86	281	651.86	282	651.86	285	651.86	317	651.86	282	651.86	279
	651.902	286	651.902	291	651.902	292	651.902	287	651.902	287	651.902	287	651.902	287	651.902	290	651.902	299	651.902	292		651.902	279	651.902	286	651.902	286	651.902	280	651.902	279	651.902	283	651.902	286	651.902	302	651.902	285	651.902	279
	651.945	292	651.945	289	651.945	285	651.945	281	651.945	283	651.945	290	651.945	286	651.945	291	651.945	297	651.945	287		651.945	280	651.945	281	651.945	281	651.945	277	651.945	284	651.945	280	651.945	282	651.945	288	651.945	281	651.945	275
	651.988	292	651.988	285	651.988	288	651.988	288	651.988	289	651.988	289	651.988	290	651.988	290	651.988	294	651.988	291		651.988	279	651.988	282	651.988	283	651.988	279	651.988	279	651.988	280	651.988	278	651.988	284	651.988	284	651.988	280
	652.03	288	652.03	286	652.03	287	652.03	289	652.03	285	652.03	287	652.03	288	652.03	286	652.03	298	652.03	293		652.03	282	652.03	283	652.03	280	652.03	284	652.03	279	652.03	284	652.03	283	652.03	287	652.03	276	652.03	282
	652.073	286	652.073	291	652.073	284	652.073	286	652.073	290	652.073	286	652.073	286	652.073	287	652.073	299	652.073	289		652.073	278	652.073	278	652.073	279	652.073	281	652.073	280	652.073	276	652.073	281	652.073	284	652.073	281	652.073	281
	652.115	288	652.115	298	652.115	285	652.115	292	652.115	288	652.115	290	652.115	288	652.115	286	652.115	297	652.115	292		652.115	285	652.115	280	652.115	281	652.115	279	652.115	281	652.115	282	652.115	280	652.115	288	652.115	287	652.115	281
	652.158	286	652.158	295	652.158	285	652.158	285	652.158	287	652.158	289	652.158	283	652.158	291	652.158	301	652.158	285		652.158	285	652.158	282	652.158	280	652.158	279	652.158	277	652.158	283	652.158	276	652.158	291	652.158	284	652.158	279
	652.2	281	652.2	290	652.2	289	652.2	282	652.2	290	652.2	289	652.2	285	652.2	290	652.2	294	652.2	305		652.2	280	652.2	282	652.2	288	652.2	279	652.2	278	652.2	281	652.2	280	652.2	285	652.2	289	652.2	283
	652.243	287	652.243	289	652.243	288	652.243	288	652.243	287	652.243	284	652.243	289	652.243	290	652.243	296	652.243	308		652.243	274	652.243	284	652.243	279	652.243	279	652.243	280	652.243	280	652.243	277	652.243	285	652.243	285	652.243	282
	652.285	289	652.285	290	652.285	288	652.285	287	652.285	287	652.285	287	652.285	287	652.285	283	652.285	297	652.285	312		652.285	279	652.285	280	652.285	277	652.285	279	652.285	281	652.285	277	652.285	278	652.285	287	652.285	285	652.285	277
	652.328	281	652.328	288	652.328	287	652.328	289	652.328	286	652.328	290	652.328	286	652.328	288	652.328	295	652.328	310		652.328	276	652.328	281	652.328	280	652.328	276	652.328	280	652.328	280	652.328	274	652.328	290	652.328	293	652.328	278
	652.37	290	652.37	286	652.37	290	652.37	285	652.37	285	652.37	288	652.37	281	652.37	285	652.37	301	652.37	299		652.37	279	652.37	279	652.37	278	652.37	276	652.37	279	652.37	278	652.37	279	652.37	289	652.37	299	652.37	280
	652.413	284	652.413	285	652.413	281	652.413	285	652.413	291	652.413	290	652.413	285	652.413	287	652.413	307	652.413	297		652.413	274	652.413	276	652.413	279	652.413	283	652.413	278	652.413	278	652.413	277	652.413	287	652.413	311	652.413	282
	652.455	286	652.455	283	652.455	290	652.455	282	652.455	284	652.455	289	652.455	283	652.455	288	652.455	328	652.455	304		652.455	276	652.455	278	652.455	277	652.455	279	652.455	280	652.455	279	652.455	282	652.455	285	652.455	295	652.455	281
	652.498	287	652.498	293	652.498	284	652.498	286	652.498	289	652.498	285	652.498	285	652.498	289	652.498	401	652.498	333		652.498	276	652.498	284	652.498	280	652.498	278	652.498	278	652.498	276	652.498	278	652.498	280	652.498	291	652.498	286
	652.54	282	652.54	286	652.54	288	652.54	287	652.54	288	652.54	283	652.54	287	652.54	292	652.54	481	652.54	350		652.54	279	652.54	277	652.54	279	652.54	279	652.54	277	652.54	283	652.54	279	652.54	285	652.54	279	652.54	284
	652.583	293	652.583	282	652.583	284	652.583	287	652.583	283	652.583	287	652.583	286	652.583	292	652.583	474	652.583	339		652.583	277	652.583	278	652.583	274	652.583	275	652.583	282	652.583	276	652.583	274	652.583	284	652.583	280	652.583	281
	652.625	296	652.625	284	652.625	283	652.625	286	652.625	283	652.625	286	652.625	287	652.625	291	652.625	384	652.625	312		652.625	278	652.625	279	652.625	275	652.625	279	652.625	274	652.625	277	652.625	278	652.625	280	652.625	281	652.625	283
	652.668	292	652.668	287	652.668	287	652.668	285	652.668	286	652.668	286	652.668	282	652.668	286	652.668	304	652.668	298		652.668	275	652.668	280	652.668	276	652.668	275	652.668	279	652.668	280	652.668	276	652.668	280	652.668	280	652.668	299
	652.71	288	652.71	283	652.71	285	652.71	284	652.71	282	652.71	282	652.71	285	652.71	285	652.71	297	652.71	292		652.71	277	652.71	276	652.71	279	652.71	279	652.71	276	652.71	275	652.71	275	652.71	282	652.71	279	652.71	302
	652.753	287	652.753	286	652.753	287	652.753	286	652.753	283	652.753	286	652.753	286	652.753	288	652.753	297	652.753	286		652.753	280	652.753	278	652.753	281	652.753	276	652.753	276	652.753	279	652.753	277	652.753	283	652.753	281	652.753	298
	652.795	280	652.795	283	652.795	281	652.795	286	652.795	286	652.795	284	652.795	283	652.795	287	652.795	303	652.795	291		652.795	271	652.795	282	652.795	277	652.795	280	652.795	277	652.795	279	652.795	275	652.795	279	652.795	276	652.795	288
	652.838	285	652.838	284	652.838	281	652.838	286	652.838	283	652.838	282	652.838	284	652.838	285	652.838	314	652.838	296		652.838	277	652.838	275	652.838	275	652.838	272	652.838	275	652.838	279	652.838	277	652.838	282	652.838	279	652.838	283
	652.88	281	652.88	282	652.88	283	652.88	282	652.88	287	652.88	283	652.88	283	652.88	284	652.88	322	652.88	297		652.88	279	652.88	284	652.88	280	652.88	276	652.88	275	652.88	275	652.88	275	652.88	280	652.88	279	652.88	279
	652.923	289	652.923	288	652.923	283	652.923	284	652.923	285	652.923	282	652.923	287	652.923	283	652.923	318	652.923	292		652.923	275	652.923	282	652.923	276	652.923	275	652.923	278	652.923	279	652.923	274	652.923	282	652.923	279	652.923	277
	652.965	278	652.965	287	652.965	288	652.965	285	652.965	282	652.965	284	652.965	282	652.965	284	652.965	304	652.965	292		652.965	275	652.965	278	652.965	276	652.965	278	652.965	274	652.965	276	652.965	278	652.965	279	652.965	279	652.965	276
	653.008	281	653.008	283	653.008	283	653.008	285	653.008	287	653.008	284	653.008	286	653.008	283	653.008	297	653.008	288		653.008	279	653.008	281	653.008	276	653.008	273	653.008	278	653.008	276	653.008	281	653.008	278	653.008	276	653.008	280
	653.05	280	653.05	283	653.05	281	653.05	280	653.05	285	653.05	279	653.05	278	653.05	297	653.05	291	653.05	287		653.05	273	653.05	277	653.05	275	653.05	278	653.05	277	653.05	277	653.05	273	653.05	282	653.05	281	653.05	277
	653.093	282	653.093	283	653.093	284	653.093	280	653.093	285	653.093	284	653.093	281	653.093	308	653.093	293	653.093	290		653.093	277	653.093	275	653.093	276	653.093	274	653.093	273	653.093	276	653.093	272	653.093	283	653.093	282	653.093	275
	653.135	283	653.135	285	653.135	282	653.135	280	653.135	281	653.135	282	653.135	286	653.135	319	653.135	290	653.135	284		653.135	282	653.135	276	653.135	275	653.135	277	653.135	276	653.135	275	653.135	274	653.135	275	653.135	276	653.135	274
	653.178	279	653.178	284	653.178	284	653.178	283	653.178	285	653.178	281	653.178	285	653.178	302	653.178	293	653.178	286		653.178	281	653.178	278	653.178	276	653.178	276	653.178	279	653.178	277	653.178	276	653.178	276	653.178	276	653.178	275
	653.22	279	653.22	285	653.22	281	653.22	286	653.22	283	653.22	279	653.22	294	653.22	286	653.22	294	653.22	282		653.22	282	653.22	274	653.22	279	653.22	278	653.22	274	653.22	275	653.22	274	653.22	276	653.22	274	653.22	274
	653.263	281	653.263	284	653.263	282	653.263	283	653.263	278	653.263	283	653.263	294	653.263	285	653.263	286	653.263	285		653.263	287	653.263	275	653.263	278	653.263	277	653.263	271	653.263	276	653.263	272	653.263	276	653.263	274	653.263	280
	653.305	280	653.305	284	653.305	282	653.305	282	653.305	282	653.305	283	653.305	306	653.305	281	653.305	291	653.305	283		653.305	285	653.305	273	653.305	272	653.305	271	653.305	272	653.305	275	653.305	275	653.305	273	653.305	273	653.305	280
	653.348	279	653.348	281	653.348	281	653.348	280	653.348	281	653.348	284	653.348	306	653.348	283	653.348	294	653.348	280		653.348	281	653.348	276	653.348	275	653.348	275	653.348	275	653.348	275	653.348	272	653.348	275	653.348	280	653.348	278
	653.39	280	653.39	283	653.39	279	653.39	278	653.39	281	653.39	282	653.39	305	653.39	284	653.39	291	653.39	281		653.39	270	653.39	273	653.39	275	653.39	277	653.39	271	653.39	276	653.39	274	653.39	274	653.39	277	653.39	276
	653.433	284	653.433	284	653.433	281	653.433	283	653.433	280	653.433	282	653.433	292	653.433	284	653.433	288	653.433	288		653.433	274	653.433	274	653.433	270	653.433	272	653.433	277	653.433	274	653.433	274	653.433	273	653.433	273	653.433	275
	653.475	278	653.475	278	653.475	278	653.475	283	653.475	280	653.475	288	653.475	284	653.475	285	653.475	278	653.475	281		653.475	274	653.475	279	653.475	272	653.475	278	653.475	273	653.475	275	653.475	273	653.475	274	653.475	270	653.475	270
	653.518	279	653.518	281	653.518	282	653.518	282	653.518	281	653.518	287	653.518	281	653.518	285	653.518	286	653.518	282		653.518	279	653.518	276	653.518	278	653.518	267	653.518	277	653.518	270	653.518	275	653.518	272	653.518	273	653.518	270
	653.56	283	653.56	281	653.56	277	653.56	278	653.56	277	653.56	293	653.56	283	653.56	284	653.56	289	653.56	284		653.56	272	653.56	275	653.56	273	653.56	271	653.56	275	653.56	275	653.56	276	653.56	277	653.56	272	653.56	278
	653.603	282	653.603	277	653.603	280	653.603	282	653.603	277	653.603	304	653.603	282	653.603	278	653.603	285	653.603	283		653.603	275	653.603	279	653.603	275	653.603	270	653.603	273	653.603	275	653.603	268	653.603	275	653.603	274	653.603	273
	653.645	280	653.645	278	653.645	275	653.645	277	653.645	281	653.645	303	653.645	285	653.645	276	653.645	286	653.645	281		653.645	278	653.645	283	653.645	274	653.645	271	653.645	274	653.645	271	653.645	268	653.645	277	653.645	271	653.645	274
	653.688	280	653.688	277	653.688	282	653.688	280	653.688	284	653.688	296	653.688	285	653.688	278	653.688	283	653.688	286		653.688	275	653.688	279	653.688	276	653.688	272	653.688	273	653.688	271	653.688	271	653.688	275	653.688	273	653.688	274
	653.73	277	653.73	274	653.73	282	653.73	281	653.73	286	653.73	286	653.73	282	653.73	278	653.73	283	653.73	288		653.73	275	653.73	275	653.73	274	653.73	272	653.73	273	653.73	272	653.73	272	653.73	270	653.73	274	653.73	276
	653.773	277	653.773	280	653.773	276	653.773	283	653.773	292	653.773	281	653.773	276	653.773	278	653.773	286	653.773	283		653.773	275	653.773	269	653.773	273	653.773	272	653.773	274	653.773	274	653.773	275	653.773	272	653.773	273	653.773	271
	653.815	279	653.815	277	653.815	274	653.815	278	653.815	293	653.815	275	653.815	279	653.815	279	653.815	286	653.815	280		653.815	275	653.815	273	653.815	270	653.815	272	653.815	274	653.815	272	653.815	272	653.815	278	653.815	275	653.815	271
	653.858	277	653.858	277	653.858	273	653.858	276	653.858	291	653.858	279	653.858	275	653.858	277	653.858	290	653.858	282		653.858	278	653.858	269	653.858	272	653.858	273	653.858	273	653.858	270	653.858	270	653.858	275	653.858	269	653.858	267
	653.9	279	653.9	276	653.9	276	653.9	274	653.9	293	653.9	279	653.9	277	653.9	280	653.9	282	653.9	280		653.9	278	653.9	275	653.9	270	653.9	273	653.9	276	653.9	271	653.9	273	653.9	273	653.9	267	653.9	271
	653.943	278	653.943	278	653.943	279	653.943	276	653.943	286	653.943	280	653.943	276	653.943	279	653.943	284	653.943	282		653.943	278	653.943	276	653.943	275	653.943	267	653.943	275	653.943	273	653.943	274	653.943	275	653.943	272	653.943	273
	653.985	279	653.985	279	653.985	275	653.985	282	653.985	279	653.985	277	653.985	277	653.985	274	653.985	281	653.985	278		653.985	279	653.985	276	653.985	277	653.985	272	653.985	271	653.985	269	653.985	271	653.985	271	653.985	273	653.985	273
	654.028	276	654.028	281	654.028	278	654.028	281	654.028	281	654.028	283	654.028	278	654.028	275	654.028	283	654.028	279		654.028	275	654.028	277	654.028	279	654.028	269	654.028	269	654.028	267	654.028	272	654.028	272	654.028	272	654.028	273
	654.07	278	654.07	274	654.07	274	654.07	281	654.07	280	654.07	278	654.07	278	654.07	277	654.07	282	654.07	281		654.07	272	654.07	276	654.07	280	654.07	273	654.07	267	654.07	271	654.07	270	654.07	273	654.07	268	654.07	268
	654.113	281	654.113	273	654.113	280	654.113	283	654.113	277	654.113	276	654.113	279	654.113	272	654.113	281	654.113	278		654.113	275	654.113	282	654.113	274	654.113	267	654.113	270	654.113	271	654.113	270	654.113	273	654.113	272	654.113	272
	654.155	277	654.155	280	654.155	277	654.155	292	654.155	279	654.155	279	654.155	278	654.155	275	654.155	284	654.155	279		654.155	270	654.155	275	654.155	275	654.155	269	654.155	270	654.155	272	654.155	270	654.155	273	654.155	270	654.155	275
	654.198	276	654.198	277	654.198	278	654.198	296	654.198	278	654.198	275	654.198	276	654.198	274	654.198	283	654.198	278		654.198	271	654.198	274	654.198	269	654.198	269	654.198	264	654.198	269	654.198	273	654.198	273	654.198	272	654.198	269
	654.24	276	654.24	278	654.24	274	654.24	295	654.24	279	654.24	278	654.24	274	654.24	276	654.24	285	654.24	277		654.24	274	654.24	274	654.24	270	654.24	270	654.24	270	654.24	270	654.24	269	654.24	268	654.24	269	654.24	265
	654.283	275	654.283	279	654.283	278	654.283	277	654.283	277	654.283	275	654.283	276	654.283	275	654.283	281	654.283	275		654.283	270	654.283	273	654.283	270	654.283	269	654.283	273	654.283	269	654.283	266	654.283	269	654.283	268	654.283	269
	654.325	279	654.325	279	654.325	273	654.325	273	654.325	274	654.325	277	654.325	275	654.325	276	654.325	279	654.325	278		654.325	273	654.325	275	654.325	274	654.325	271	654.325	272	654.325	271	654.325	271	654.325	271	654.325	267	654.325	269
	654.368	274	654.368	274	654.368	282	654.368	276	654.368	277	654.368	273	654.368	274	654.368	273	654.368	278	654.368	277		654.368	276	654.368	270	654.368	274	654.368	274	654.368	268	654.368	270	654.368	265	654.368	273	654.368	267	654.368	271
	654.41	275	654.41	275	654.41	280	654.41	275	654.41	275	654.41	275	654.41	275	654.41	279	654.41	278	654.41	276		654.41	271	654.41	274	654.41	272	654.41	275	654.41	272	654.41	267	654.41	270	654.41	274	654.41	266	654.41	267
	654.453	275	654.453	277	654.453	280	654.453	274	654.453	276	654.453	277	654.453	274	654.453	273	654.453	281	654.453	274		654.453	269	654.453	271	654.453	272	654.453	276	654.453	271	654.453	272	654.453	272	654.453	272	654.453	274	654.453	272
	654.495	271	654.495	275	654.495	281	654.495	279	654.495	274	654.495	271	654.495	275	654.495	275	654.495	277	654.495	279		654.495	272	654.495	273	654.495	273	654.495	272	654.495	269	654.495	267	654.495	270	654.495	271	654.495	270	654.495	267
	654.538	277	654.538	274	654.538	284	654.538	277	654.538	276	654.538	274	654.538	272	654.538	274	654.538	283	654.538	279		654.538	267	654.538	273	654.538	273	654.538	270	654.538	272	654.538	270	654.538	267	654.538	272	654.538	266	654.538	270
	654.58	271	654.58	275	654.58	287	654.58	277	654.58	279	654.58	272	654.58	276	654.58	273	654.58	282	654.58	277		654.58	267	654.58	267	654.58	275	654.58	271	654.58	269	654.58	263	654.58	271	654.58	267	654.58	266	654.58	265
	654.622	273	654.622	275	654.622	289	654.622	275	654.622	271	654.622	276	654.622	276	654.622	272	654.622	276	654.622	275		654.622	271	654.622	267	654.622	272	654.622	271	654.622	275	654.622	265	654.622	270	654.622	269	654.622	271	654.622	266
	654.665	274	654.665	273	654.665	277	654.665	273	654.665	274	654.665	273	654.665	271	654.665	272	654.665	281	654.665	275		654.665	270	654.665	268	654.665	273	654.665	273	654.665	266	654.665	267	654.665	272	654.665	270	654.665	266	654.665	272
	654.707	273	654.707	277	654.707	272	654.707	274	654.707	271	654.707	276	654.707	271	654.707	276	654.707	280	654.707	275		654.707	269	654.707	270	654.707	270	654.707	268	654.707	269	654.707	267	654.707	274	654.707	268	654.707	268	654.707	271
	654.75	270	654.75	274	654.75	274	654.75	278	654.75	295	654.75	275	654.75	275	654.75	270	654.75	279	654.75	274		654.75	266	654.75	271	654.75	272	654.75	271	654.75	267	654.75	268	654.75	267	654.75	270	654.75	264	654.75	267
	654.792	275	654.792	272	654.792	272	654.792	269	654.792	721	654.792	272	654.792	274	654.792	273	654.792	276	654.792	275		654.792	272	654.792	266	654.792	275	654.792	268	654.792	275	654.792	267	654.792	272	654.792	270	654.792	268	654.792	269
	654.835	271	654.835	280	654.835	279	654.835	270	654.835	307	654.835	270	654.835	277	654.835	274	654.835	277	654.835	275		654.835	266	654.835	269	654.835	271	654.835	266	654.835	276	654.835	267	654.835	268	654.835	271	654.835	267	654.835	267
	654.877	273	654.877	275	654.877	278	654.877	269	654.877	274	654.877	274	654.877	271	654.877	269	654.877	277	654.877	275		654.877	268	654.877	268	654.877	272	654.877	266	654.877	274	654.877	268	654.877	267	654.877	264	654.877	265	654.877	268
	654.92	272	654.92	279	654.92	278	654.92	272	654.92	271	654.92	274	654.92	270	654.92	277	654.92	276	654.92	273		654.92	269	654.92	272	654.92	273	654.92	271	654.92	271	654.92	269	654.92	268	654.92	265	654.92	266	654.92	266
	654.962	273	654.962	285	654.962	272	654.962	272	654.962	273	654.962	271	654.962	271	654.962	270	654.962	277	654.962	278		654.962	274	654.962	267	654.962	268	654.962	272	654.962	268	654.962	272	654.962	266	654.962	268	654.962	267	654.962	265
	655.005	270	655.005	290	655.005	273	655.005	271	655.005	273	655.005	270	655.005	275	655.005	274	655.005	275	655.005	271		655.005	274	655.005	266	655.005	267	655.005	275	655.005	268	655.005	274	655.005	265	655.005	267	655.005	267	655.005	268
	655.047	270	655.047	288	655.047	273	655.047	269	655.047	272	655.047	268	655.047	272	655.047	271	655.047	278	655.047	275		655.047	272	655.047	268	655.047	266	655.047	271	655.047	264	655.047	272	655.047	263	655.047	266	655.047	266	655.047	266
	655.09	277	655.09	277	655.09	269	655.09	270	655.09	269	655.09	270	655.09	271	655.09	269	655.09	277	655.09	275		655.09	267	655.09	265	655.09	271	655.09	267	655.09	268	655.09	271	655.09	266	655.09	266	655.09	267	655.09	268
	655.132	271	655.132	274	655.132	267	655.132	273	655.132	273	655.132	273	655.132	272	655.132	274	655.132	275	655.132	272		655.132	268	655.132	263	655.132	267	655.132	266	655.132	265	655.132	269	655.132	270	655.132	269	655.132	268	655.132	267
	655.175	270	655.175	272	655.175	268	655.175	274	655.175	273	655.175	269	655.175	271	655.175	268	655.175	266	655.175	271		655.175	271	655.175	269	655.175	267	655.175	268	655.175	267	655.175	271	655.175	266	655.175	266	655.175	264	655.175	267
	655.217	274	655.217	272	655.217	270	655.217	272	655.217	268	655.217	271	655.217	271	655.217	269	655.217	275	655.217	271		655.217	266	655.217	268	655.217	265	655.217	267	655.217	267	655.217	266	655.217	268	655.217	267	655.217	264	655.217	269
	655.259	271	655.259	274	655.259	269	655.259	269	655.259	273	655.259	271	655.259	271	655.259	268	655.259	276	655.259	272		655.259	269	655.259	264	655.259	267	655.259	265	655.259	266	655.259	267	655.259	269	655.259	266	655.259	263	655.259	267
	655.302	270	655.302	273	655.302	269	655.302	265	655.302	267	655.302	272	655.302	268	655.302	269	655.302	272	655.302	270		655.302	269	655.302	269	655.302	264	655.302	260	655.302	267	655.302	267	655.302	267	655.302	265	655.302	265	655.302	266
	655.344	270	655.344	275	655.344	270	655.344	265	655.344	269	655.344	268	655.344	272	655.344	270	655.344	276	655.344	272		655.344	268	655.344	271	655.344	266	655.344	265	655.344	268	655.344	271	655.344	270	655.344	265	655.344	266	655.344	263
	655.387	269	655.387	276	655.387	268	655.387	274	655.387	269	655.387	272	655.387	269	655.387	267	655.387	272	655.387	270		655.387	266	655.387	267	655.387	266	655.387	265	655.387	267	655.387	269	655.387	268	655.387	265	655.387	266	655.387	265
	655.429	275	655.429	271	655.429	271	655.429	271	655.429	271	655.429	267	655.429	268	655.429	269	655.429	275	655.429	270		655.429	265	655.429	267	655.429	267	655.429	266	655.429	268	655.429	269	655.429	268	655.429	267	655.429	265	655.429	264
	655.472	281	655.472	267	655.472	269	655.472	270	655.472	271	655.472	269	655.472	269	655.472	268	655.472	271	655.472	269		655.472	263	655.472	266	655.472	270	655.472	266	655.472	268	655.472	266	655.472	267	655.472	265	655.472	266	655.472	262
	655.514	279	655.514	273	655.514	270	655.514	268	655.514	271	655.514	268	655.514	267	655.514	272	655.514	273	655.514	273		655.514	269	655.514	263	655.514	270	655.514	263	655.514	268	655.514	269	655.514	267	655.514	264	655.514	264	655.514	266
	655.557	284	655.557	272	655.557	268	655.557	268	655.557	268	655.557	268	655.557	269	655.557	267	655.557	272	655.557	272		655.557	264	655.557	262	655.557	266	655.557	268	655.557	267	655.557	266	655.557	265	655.557	263	655.557	264	655.557	265
	655.599	275	655.599	270	655.599	265	655.599	268	655.599	267	655.599	270	655.599	269	655.599	270	655.599	272	655.599	274		655.599	265	655.599	266	655.599	268	655.599	266	655.599	264	655.599	267	655.599	264	655.599	267	655.599	264	655.599	265
	655.641	272	655.641	269	655.641	270	655.641	266	655.641	269	655.641	270	655.641	269	655.641	268	655.641	275	655.641	272		655.641	264	655.641	266	655.641	266	655.641	263	655.641	267	655.641	269	655.641	263	655.641	268	655.641	263	655.641	261
	655.684	268	655.684	271	655.684	269	655.684	270	655.684	270	655.684	268	655.684	270	655.684	271	655.684	269	655.684	268		655.684	268	655.684	263	655.684	262	655.684	263	655.684	264	655.684	267	655.684	263	655.684	262	655.684	266	655.684	263
	655.726	272	655.726	269	655.726	272	655.726	266	655.726	267	655.726	267	655.726	263	655.726	264	655.726	272	655.726	268		655.726	266	655.726	266	655.726	267	655.726	265	655.726	267	655.726	267	655.726	261	655.726	261	655.726	263	655.726	263
	655.769	267	655.769	272	655.769	266	655.769	268	655.769	268	655.769	270	655.769	269	655.769	267	655.769	270	655.769	268		655.769	265	655.769	264	655.769	263	655.769	262	655.769	265	655.769	266	655.769	265	655.769	264	655.769	263	655.769	266
	655.811	272	655.811	270	655.811	270	655.811	264	655.811	265	655.811	268	655.811	267	655.811	268	655.811	272	655.811	268		655.811	266	655.811	264	655.811	266	655.811	263	655.811	263	655.811	267	655.811	266	655.811	262	655.811	265	655.811	265
	655.854	267	655.854	270	655.854	266	655.854	269	655.854	267	655.854	271	655.854	268	655.854	266	655.854	273	655.854	268		655.854	264	655.854	265	655.854	263	655.854	266	655.854	262	655.854	265	655.854	268	655.854	267	655.854	262	655.854	262
	655.896	271	655.896	267	655.896	270	655.896	265	655.896	265	655.896	266	655.896	266	655.896	269	655.896	271	655.896	267		655.896	267	655.896	264	655.896	267	655.896	263	655.896	267	655.896	265	655.896	264	655.896	263	655.896	263	655.896	261
	655.939	270	655.939	266	655.939	266	655.939	268	655.939	261	655.939	270	655.939	267	655.939	267	655.939	271	655.939	271		655.939	267	655.939	259	655.939	261	655.939	262	655.939	260	655.939	263	655.939	267	655.939	266	655.939	262	655.939	261
	655.981	266	655.981	266	655.981	267	655.981	267	655.981	268	655.981	264	655.981	269	655.981	267	655.981	268	655.981	268		655.981	267	655.981	263	655.981	261	655.981	264	655.981	264	655.981	264	655.981	265	655.981	274	655.981	261	655.981	264
	656.023	265	656.023	268	656.023	267	656.023	267	656.023	267	656.023	263	656.023	265	656.023	268	656.023	271	656.023	273		656.023	267	656.023	263	656.023	265	656.023	264	656.023	264	656.023	266	656.023	268	656.023	282	656.023	263	656.023	259
	656.066	267	656.066	268	656.066	264	656.066	269	656.066	268	656.066	265	656.066	268	656.066	266	656.066	271	656.066	269		656.066	266	656.066	259	656.066	264	656.066	267	656.066	259	656.066	265	656.066	262	656.066	281	656.066	260	656.066	262
	656.108	266	656.108	263	656.108	265	656.108	267	656.108	268	656.108	263	656.108	270	656.108	269	656.108	268	656.108	269		656.108	265	656.108	261	656.108	262	656.108	268	656.108	263	656.108	262	656.108	265	656.108	276	656.108	261	656.108	260
	656.151	269	656.151	269	656.151	267	656.151	267	656.151	265	656.151	267	656.151	265	656.151	261	656.151	271	656.151	272		656.151	263	656.151	258	656.151	260	656.151	268	656.151	262	656.151	262	656.151	259	656.151	268	656.151	265	656.151	261
	656.193	267	656.193	267	656.193	265	656.193	270	656.193	267	656.193	263	656.193	263	656.193	266	656.193	265	656.193	270		656.193	263	656.193	259	656.193	264	656.193	265	656.193	260	656.193	259	656.193	262	656.193	261	656.193	262	656.193	264
	656.236	266	656.236	268	656.236	264	656.236	265	656.236	262	656.236	268	656.236	269	656.236	268	656.236	268	656.236	270		656.236	263	656.236	259	656.236	263	656.236	262	656.236	262	656.236	262	656.236	263	656.236	261	656.236	259	656.236	262
	656.278	263	656.278	267	656.278	261	656.278	265	656.278	265	656.278	264	656.278	267	656.278	270	656.278	271	656.278	267		656.278	264	656.278	265	656.278	260	656.278	265	656.278	259	656.278	260	656.278	263	656.278	261	656.278	262	656.278	262
	656.32	267	656.32	264	656.32	264	656.32	266	656.32	267	656.32	262	656.32	266	656.32	263	656.32	274	656.32	272		656.32	262	656.32	262	656.32	261	656.32	262	656.32	265	656.32	264	656.32	259	656.32	262	656.32	264	656.32	263
	656.363	265	656.363	266	656.363	264	656.363	268	656.363	265	656.363	264	656.363	264	656.363	263	656.363	272	656.363	272		656.363	262	656.363	263	656.363	262	656.363	262	656.363	259	656.363	263	656.363	261	656.363	266	656.363	261	656.363	264
	656.405	261	656.405	266	656.405	265	656.405	264	656.405	268	656.405	263	656.405	266	656.405	262	656.405	275	656.405	270		656.405	261	656.405	260	656.405	260	656.405	259	656.405	261	656.405	262	656.405	263	656.405	265	656.405	259	656.405	258
	656.448	265	656.448	268	656.448	266	656.448	267	656.448	264	656.448	262	656.448	266	656.448	270	656.448	274	656.448	272		656.448	260	656.448	260	656.448	262	656.448	258	656.448	261	656.448	264	656.448	262	656.448	265	656.448	262	656.448	259
	656.49	265	656.49	268	656.49	264	656.49	262	656.49	266	656.49	262	656.49	264	656.49	264	656.49	270	656.49	272		656.49	260	656.49	260	656.49	259	656.49	262	656.49	263	656.49	260	656.49	265	656.49	263	656.49	261	656.49	260
	656.533	265	656.533	267	656.533	267	656.533	261	656.533	267	656.533	263	656.533	266	656.533	265	656.533	271	656.533	269		656.533	260	656.533	259	656.533	261	656.533	262	656.533	263	656.533	261	656.533	259	656.533	264	656.533	260	656.533	259
	656.575	265	656.575	266	656.575	263	656.575	267	656.575	265	656.575	265	656.575	264	656.575	270	656.575	273	656.575	270		656.575	260	656.575	256	656.575	260	656.575	260	656.575	263	656.575	261	656.575	261	656.575	264	656.575	263	656.575	262
	656.617	266	656.617	265	656.617	272	656.617	263	656.617	263	656.617	263	656.617	268	656.617	266	656.617	278	656.617	276		656.617	262	656.617	261	656.617	262	656.617	262	656.617	262	656.617	261	656.617	260	656.617	265	656.617	263	656.617	264
	656.66	262	656.66	268	656.66	261	656.66	263	656.66	265	656.66	259	656.66	265	656.66	267	656.66	291	656.66	272		656.66	260	656.66	259	656.66	257	656.66	260	656.66	261	656.66	266	656.66	261	656.66	264	656.66	264	656.66	261
	656.702	263	656.702	263	656.702	264	656.702	263	656.702	266	656.702	263	656.702	262	656.702	265	656.702	289	656.702	272		656.702	259	656.702	263	656.702	263	656.702	258	656.702	258	656.702	264	656.702	258	656.702	264	656.702	263	656.702	261
	656.745	267	656.745	263	656.745	262	656.745	261	656.745	266	656.745	261	656.745	266	656.745	265	656.745	286	656.745	271		656.745	259	656.745	261	656.745	260	656.745	257	656.745	261	656.745	263	656.745	259	656.745	264	656.745	259	656.745	261
	656.787	262	656.787	263	656.787	262	656.787	263	656.787	265	656.787	267	656.787	264	656.787	264	656.787	276	656.787	266		656.787	261	656.787	261	656.787	261	656.787	264	656.787	258	656.787	265	656.787	259	656.787	263	656.787	261	656.787	262
	656.83	262	656.83	262	656.83	261	656.83	265	656.83	260	656.83	263	656.83	263	656.83	266	656.83	272	656.83	265		656.83	260	656.83	261	656.83	261	656.83	258	656.83	259	656.83	262	656.83	259	656.83	263	656.83	261	656.83	262
	656.872	263	656.872	266	656.872	260	656.872	266	656.872	263	656.872	263	656.872	262	656.872	261	656.872	272	656.872	267		656.872	262	656.872	260	656.872	260	656.872	260	656.872	259	656.872	260	656.872	259	656.872	260	656.872	258	656.872	261
	656.914	262	656.914	261	656.914	265	656.914	263	656.914	262	656.914	260	656.914	260	656.914	263	656.914	267	656.914	265		656.914	261	656.914	263	656.914	260	656.914	258	656.914	260	656.914	258	656.914	259	656.914	262	656.914	259	656.914	265
	656.957	263	656.957	263	656.957	263	656.957	263	656.957	263	656.957	265	656.957	263	656.957	264	656.957	271	656.957	264		656.957	259	656.957	259	656.957	260	656.957	257	656.957	259	656.957	259	656.957	257	656.957	257	656.957	258	656.957	264
	656.999	265	656.999	261	656.999	264	656.999	265	656.999	260	656.999	263	656.999	264	656.999	261	656.999	266	656.999	263		656.999	260	656.999	258	656.999	261	656.999	259	656.999	260	656.999	259	656.999	260	656.999	259	656.999	260	656.999	262
	657.042	259	657.042	264	657.042	263	657.042	264	657.042	263	657.042	265	657.042	259	657.042	261	657.042	266	657.042	267		657.042	262	657.042	257	657.042	257	657.042	260	657.042	259	657.042	256	657.042	259	657.042	260	657.042	259	657.042	259
	657.084	262	657.084	266	657.084	266	657.084	263	657.084	258	657.084	262	657.084	264	657.084	264	657.084	264	657.084	261		657.084	259	657.084	260	657.084	257	657.084	260	657.084	259	657.084	262	657.084	262	657.084	263	657.084	260	657.084	260
	657.126	263	657.126	261	657.126	262	657.126	262	657.126	260	657.126	264	657.126	259	657.126	259	657.126	265	657.126	260		657.126	261	657.126	260	657.126	257	657.126	263	657.126	260	657.126	259	657.126	266	657.126	261	657.126	261	657.126	259
	657.169	262	657.169	261	657.169	262	657.169	262	657.169	263	657.169	262	657.169	262	657.169	265	657.169	267	657.169	261		657.169	261	657.169	258	657.169	258	657.169	258	657.169	257	657.169	260	657.169	260	657.169	257	657.169	263	657.169	261
	657.211	263	657.211	266	657.211	262	657.211	263	657.211	261	657.211	260	657.211	263	657.211	264	657.211	264	657.211	263		657.211	261	657.211	259	657.211	259	657.211	258	657.211	255	657.211	257	657.211	259	657.211	261	657.211	258	657.211	262
	657.254	261	657.254	262	657.254	260	657.254	262	657.254	263	657.254	260	657.254	261	657.254	263	657.254	267	657.254	264		657.254	261	657.254	259	657.254	259	657.254	258	657.254	259	657.254	258	657.254	258	657.254	259	657.254	259	657.254	262
	657.296	259	657.296	265	657.296	262	657.296	260	657.296	259	657.296	263	657.296	263	657.296	264	657.296	262	657.296	262		657.296	260	657.296	257	657.296	258	657.296	260	657.296	259	657.296	261	657.296	258	657.296	259	657.296	259	657.296	260
	657.338	263	657.338	259	657.338	265	657.338	263	657.338	262	657.338	264	657.338	261	657.338	263	657.338	265	657.338	264		657.338	259	657.338	257	657.338	258	657.338	258	657.338	257	657.338	258	657.338	257	657.338	257	657.338	258	657.338	259
	657.381	260	657.381	260	657.381	259	657.381	260	657.381	260	657.381	263	657.381	261	657.381	263	657.381	264	657.381	262		657.381	260	657.381	258	657.381	258	657.381	255	657.381	258	657.381	256	657.381	260	657.381	258	657.381	256	657.381	265
	657.423	260	657.423	261	657.423	260	657.423	260	657.423	260	657.423	262	657.423	265	657.423	262	657.423	265	657.423	261		657.423	257	657.423	262	657.423	260	657.423	260	657.423	257	657.423	259	657.423	258	657.423	257	657.423	261	657.423	262
	657.466	262	657.466	260	657.466	262	657.466	265	657.466	261	657.466	258	657.466	265	657.466	264	657.466	263	657.466	263		657.466	257	657.466	259	657.466	255	657.466	259	657.466	257	657.466	258	657.466	258	657.466	260	657.466	258	657.466	263
	657.508	265	657.508	260	657.508	260	657.508	259	657.508	259	657.508	259	657.508	266	657.508	260	657.508	260	657.508	262		657.508	258	657.508	258	657.508	257	657.508	260	657.508	258	657.508	256	657.508	260	657.508	259	657.508	258	657.508	259
	657.551	259	657.551	262	657.551	262	657.551	263	657.551	261	657.551	257	657.551	262	657.551	257	657.551	263	657.551	262		657.551	262	657.551	258	657.551	259	657.551	258	657.551	256	657.551	255	657.551	261	657.551	258	657.551	259	657.551	263
	657.593	261	657.593	257	657.593	260	657.593	263	657.593	262	657.593	261	657.593	262	657.593	260	657.593	265	657.593	261		657.593	260	657.593	257	657.593	256	657.593	259	657.593	258	657.593	259	657.593	259	657.593	257	657.593	259	657.593	259
	657.635	260	657.635	260	657.635	260	657.635	259	657.635	260	657.635	259	657.635	261	657.635	262	657.635	265	657.635	260		657.635	258	657.635	257	657.635	257	657.635	256	657.635	261	657.635	258	657.635	256	657.635	257	657.635	255	657.635	261
	657.678	262	657.678	260	657.678	259	657.678	260	657.678	263	657.678	261	657.678	262	657.678	261	657.678	262	657.678	262		657.678	259	657.678	258	657.678	257	657.678	255	657.678	255	657.678	257	657.678	258	657.678	256	657.678	255	657.678	257
	657.72	259	657.72	264	657.72	261	657.72	262	657.72	261	657.72	260	657.72	264	657.72	260	657.72	261	657.72	262		657.72	259	657.72	255	657.72	255	657.72	256	657.72	257	657.72	257	657.72	258	657.72	262	657.72	256	657.72	260
	657.763	259	657.763	259	657.763	260	657.763	260	657.763	262	657.763	263	657.763	260	657.763	259	657.763	263	657.763	261		657.763	256	657.763	259	657.763	257	657.763	256	657.763	258	657.763	262	657.763	258	657.763	261	657.763	260	657.763	258
	657.805	260	657.805	262	657.805	257	657.805	261	657.805	258	657.805	264	657.805	259	657.805	257	657.805	261	657.805	259		657.805	258	657.805	259	657.805	258	657.805	257	657.805	258	657.805	260	657.805	258	657.805	258	657.805	258	657.805	255
	657.847	263	657.847	258	657.847	259	657.847	257	657.847	259	657.847	259	657.847	256	657.847	257	657.847	261	657.847	260		657.847	259	657.847	256	657.847	257	657.847	258	657.847	259	657.847	257	657.847	258	657.847	257	657.847	259	657.847	256
	657.89	261	657.89	261	657.89	258	657.89	258	657.89	261	657.89	263	657.89	260	657.89	260	657.89	262	657.89	262		657.89	257	657.89	259	657.89	258	657.89	259	657.89	258	657.89	256	657.89	256	657.89	256	657.89	258	657.89	255
	657.932	255	657.932	259	657.932	258	657.932	261	657.932	263	657.932	258	657.932	261	657.932	259	657.932	263	657.932	259		657.932	255	657.932	261	657.932	255	657.932	255	657.932	258	657.932	262	657.932	258	657.932	258	657.932	258	657.932	256
	657.974	260	657.974	259	657.974	259	657.974	257	657.974	261	657.974	263	657.974	258	657.974	257	657.974	260	657.974	259		657.974	256	657.974	259	657.974	256	657.974	254	657.974	258	657.974	258	657.974	254	657.974	255	657.974	259	657.974	258
	658.017	261	658.017	261	658.017	258	658.017	261	658.017	264	658.017	260	658.017	259	658.017	262	658.017	261	658.017	263		658.017	256	658.017	255	658.017	258	658.017	258	658.017	258	658.017	255	658.017	256	658.017	259	658.017	257	658.017	257
	658.059	261	658.059	258	658.059	258	658.059	260	658.059	263	658.059	261	658.059	257	658.059	255	658.059	261	658.059	260		658.059	258	658.059	257	658.059	256	658.059	259	658.059	257	658.059	256	658.059	256	658.059	257	658.059	260	658.059	256
	658.102	261	658.102	261	658.102	259	658.102	262	658.102	261	658.102	261	658.102	261	658.102	258	658.102	262	658.102	259		658.102	257	658.102	256	658.102	256	658.102	256	658.102	256	658.102	256	658.102	258	658.102	258	658.102	257	658.102	256
	658.144	261	658.144	261	658.144	261	658.144	258	658.144	258	658.144	255	658.144	257	658.144	255	658.144	258	658.144	262		658.144	257	658.144	258	658.144	257	658.144	255	658.144	254	658.144	260	658.144	259	658.144	255	658.144	258	658.144	255
	658.186	255	658.186	259	658.186	262	658.186	264	658.186	258	658.186	260	658.186	259	658.186	255	658.186	259	658.186	257		658.186	257	658.186	259	658.186	256	658.186	257	658.186	255	658.186	257	658.186	256	658.186	259	658.186	255	658.186	255
	658.229	257	658.229	258	658.229	257	658.229	261	658.229	257	658.229	258	658.229	256	658.229	258	658.229	262	658.229	260		658.229	256	658.229	258	658.229	257	658.229	255	658.229	259	658.229	253	658.229	256	658.229	255	658.229	257	658.229	257
	658.271	259	658.271	256	658.271	258	658.271	264	658.271	258	658.271	257	658.271	260	658.271	261	658.271	260	658.271	256		658.271	255	658.271	255	658.271	255	658.271	255	658.271	255	658.271	258	658.271	256	658.271	260	658.271	256	658.271	256
	658.314	260	658.314	261	658.314	259	658.314	265	658.314	257	658.314	256	658.314	261	658.314	255	658.314	258	658.314	262		658.314	257	658.314	258	658.314	257	658.314	256	658.314	255	658.314	255	658.314	259	658.314	256	658.314	261	658.314	256
	658.356	261	658.356	258	658.356	260	658.356	264	658.356	259	658.356	258	658.356	259	658.356	260	658.356	260	658.356	257		658.356	255	658.356	255	658.356	255	658.356	255	658.356	256	658.356	256	658.356	258	658.356	256	658.356	263	658.356	252
	658.398	261	658.398	258	658.398	260	658.398	264	658.398	256	658.398	259	658.398	260	658.398	258	658.398	260	658.398	256		658.398	257	658.398	252	658.398	255	658.398	256	658.398	255	658.398	252	658.398	259	658.398	255	658.398	255	658.398	259
	658.441	257	658.441	257	658.441	262	658.441	261	658.441	259	658.441	259	658.441	257	658.441	256	658.441	259	658.441	255		658.441	257	658.441	257	658.441	257	658.441	257	658.441	254	658.441	258	658.441	256	658.441	257	658.441	255	658.441	255
	658.483	260	658.483	261	658.483	260	658.483	258	658.483	262	658.483	257	658.483	257	658.483	260	658.483	260	658.483	263		658.483	257	658.483	254	658.483	258	658.483	255	658.483	256	658.483	255	658.483	258	658.483	259	658.483	254	658.483	255
	658.525	255	658.525	263	658.525	258	658.525	258	658.525	260	658.525	255	658.525	257	658.525	257	658.525	258	658.525	259		658.525	257	658.525	255	658.525	255	658.525	256	658.525	254	658.525	257	658.525	255	658.525	255	658.525	255	658.525	259
	658.568	259	658.568	256	658.568	256	658.568	260	658.568	260	658.568	255	658.568	254	658.568	257	658.568	259	658.568	258		658.568	256	658.568	255	658.568	257	658.568	256	658.568	253	658.568	257	658.568	256	658.568	256	658.568	255	658.568	255
	658.61	257	658.61	259	658.61	260	658.61	257	658.61	260	658.61	259	658.61	257	658.61	259	658.61	258	658.61	259		658.61	255	658.61	255	658.61	256	658.61	256	658.61	254	658.61	257	658.61	257	658.61	253	658.61	258	658.61	258
	658.653	257	658.653	257	658.653	263	658.653	256	658.653	259	658.653	257	658.653	255	658.653	255	658.653	258	658.653	257		658.653	256	658.653	257	658.653	260	658.653	254	658.653	256	658.653	260	658.653	255	658.653	258	658.653	254	658.653	260
	658.695	256	658.695	257	658.695	256	658.695	260	658.695	259	658.695	259	658.695	258	658.695	256	658.695	257	658.695	258		658.695	257	658.695	260	658.695	257	658.695	255	658.695	257	658.695	256	658.695	255	658.695	257	658.695	256	658.695	258
	658.737	257	658.737	258	658.737	257	658.737	256	658.737	257	658.737	258	658.737	261	658.737	257	658.737	261	658.737	259		658.737	257	658.737	258	658.737	256	658.737	255	658.737	256	658.737	258	658.737	256	658.737	255	658.737	259	658.737	259
	658.78	256	658.78	258	658.78	259	658.78	257	658.78	259	658.78	255	658.78	256	658.78	257	658.78	264	658.78	260		658.78	260	658.78	256	658.78	256	658.78	255	658.78	257	658.78	258	658.78	259	658.78	256	658.78	255	658.78	255
	658.822	255	658.822	256	658.822	259	658.822	258	658.822	261	658.822	255	658.822	258	658.822	258	658.822	270	658.822	260		658.822	260	658.822	255	658.822	255	658.822	254	658.822	254	658.822	255	658.822	257	658.822	256	658.822	255	658.822	257
	658.864	259	658.864	258	658.864	258	658.864	261	658.864	259	658.864	257	658.864	256	658.864	255	658.864	268	658.864	258		658.864	257	658.864	258	658.864	255	658.864	255	658.864	255	658.864	256	658.864	255	658.864	257	658.864	258	658.864	255
	658.907	255	658.907	259	658.907	259	658.907	258	658.907	255	658.907	258	658.907	256	658.907	256	658.907	257	658.907	257		658.907	255	658.907	256	658.907	255	658.907	256	658.907	255	658.907	257	658.907	256	658.907	254	658.907	256	658.907	256
	658.949	258	658.949	257	658.949	259	658.949	257	658.949	258	658.949	258	658.949	256	658.949	259	658.949	259	658.949	255		658.949	256	658.949	256	658.949	256	658.949	255	658.949	254	658.949	257	658.949	256	658.949	254	658.949	255	658.949	253
	658.992	258	658.992	255	658.992	262	658.992	259	658.992	256	658.992	259	658.992	256	658.992	255	658.992	262	658.992	259		658.992	254	658.992	254	658.992	257	658.992	254	658.992	255	658.992	257	658.992	255	658.992	257	658.992	256	658.992	255
	659.034	260	659.034	255	659.034	259	659.034	260	659.034	260	659.034	255	659.034	256	659.034	258	659.034	257	659.034	258		659.034	254	659.034	255	659.034	256	659.034	256	659.034	257	659.034	255	659.034	255	659.034	256	659.034	257	659.034	255
	659.076	258	659.076	257	659.076	259	659.076	257	659.076	255	659.076	255	659.076	257	659.076	255	659.076	265	659.076	257		659.076	256	659.076	256	659.076	255	659.076	256	659.076	254	659.076	257	659.076	254	659.076	257	659.076	256	659.076	255
	659.119	260	659.119	258	659.119	257	659.119	259	659.119	256	659.119	256	659.119	257	659.119	258	659.119	256	659.119	256		659.119	256	659.119	257	659.119	255	659.119	256	659.119	256	659.119	255	659.119	258	659.119	256	659.119	257	659.119	257
	659.161	257	659.161	259	659.161	256	659.161	261	659.161	256	659.161	258	659.161	255	659.161	256	659.161	257	659.161	258		659.161	255	659.161	259	659.161	256	659.161	255	659.161	255	659.161	255	659.161	256	659.161	255	659.161	257	659.161	255
	659.203	255	659.203	260	659.203	259	659.203	255	659.203	260	659.203	257	659.203	258	659.203	256	659.203	258	659.203	255		659.203	254	659.203	257	659.203	255	659.203	255	659.203	256	659.203	255	659.203	258	659.203	256	659.203	257	659.203	257
	659.246	259	659.246	257	659.246	256	659.246	258	659.246	255	659.246	256	659.246	256	659.246	255	659.246	258	659.246	256		659.246	254	659.246	255	659.246	256	659.246	254	659.246	254	659.246	255	659.246	255	659.246	253	659.246	255	659.246	258
	659.288	255	659.288	256	659.288	258	659.288	257	659.288	259	659.288	254	659.288	255	659.288	257	659.288	255	659.288	259		659.288	255	659.288	257	659.288	259	659.288	255	659.288	254	659.288	254	659.288	255	659.288	254	659.288	255	659.288	257
	659.33	258	659.33	261	659.33	256	659.33	257	659.33	256	659.33	255	659.33	255	659.33	255	659.33	257	659.33	256		659.33	255	659.33	256	659.33	256	659.33	256	659.33	255	659.33	255	659.33	255	659.33	257	659.33	256	659.33	255
	659.373	255	659.373	257	659.373	259	659.373	256	659.373	256	659.373	255	659.373	256	659.373	260	659.373	256	659.373	255		659.373	255	659.373	255	659.373	255	659.373	255	659.373	254	659.373	257	659.373	257	659.373	255	659.373	255	659.373	254
	659.415	255	659.415	252	659.415	256	659.415	257	659.415	254	659.415	255	659.415	259	659.415	256	659.415	259	659.415	258		659.415	255	659.415	255	659.415	258	659.415	255	659.415	255	659.415	256	659.415	253	659.415	253	659.415	256	659.415	256
	659.458	256	659.458	255	659.458	255	659.458	258	659.458	257	659.458	255	659.458	258	659.458	256	659.458	258	659.458	256		659.458	254	659.458	252	659.458	254	659.458	254	659.458	256	659.458	253	659.458	255	659.458	256	659.458	254	659.458	257
	659.5	258	659.5	255	659.5	258	659.5	257	659.5	258	659.5	255	659.5	257	659.5	257	659.5	261	659.5	256		659.5	253	659.5	255	659.5	255	659.5	255	659.5	256	659.5	256	659.5	255	659.5	254	659.5	254	659.5	255
	659.542	257	659.542	255	659.542	255	659.542	258	659.542	256	659.542	257	659.542	255	659.542	255	659.542	256	659.542	255		659.542	255	659.542	255	659.542	258	659.542	254	659.542	255	659.542	254	659.542	255	659.542	256	659.542	256	659.542	257
	659.585	258	659.585	257	659.585	254	659.585	256	659.585	255	659.585	255	659.585	258	659.585	256	659.585	258	659.585	255		659.585	256	659.585	255	659.585	257	659.585	253	659.585	254	659.585	254	659.585	256	659.585	255	659.585	256	659.585	257
	659.627	259	659.627	256	659.627	258	659.627	256	659.627	257	659.627	258	659.627	257	659.627	259	659.627	256	659.627	258		659.627	257	659.627	253	659.627	259	659.627	256	659.627	252	659.627	254	659.627	255	659.627	256	659.627	255	659.627	255
	659.669	259	659.669	256	659.669	255	659.669	258	659.669	256	659.669	252	659.669	252	659.669	256	659.669	258	659.669	256		659.669	255	659.669	255	659.669	258	659.669	255	659.669	255	659.669	254	659.669	254	659.669	256	659.669	255	659.669	255
	659.712	259	659.712	258	659.712	255	659.712	256	659.712	255	659.712	256	659.712	257	659.712	257	659.712	260	659.712	256		659.712	255	659.712	252	659.712	255	659.712	256	659.712	252	659.712	252	659.712	255	659.712	256	659.712	255	659.712	257
	659.754	255	659.754	257	659.754	257	659.754	257	659.754	257	659.754	255	659.754	253	659.754	258	659.754	256	659.754	256		659.754	256	659.754	254	659.754	256	659.754	254	659.754	254	659.754	255	659.754	255	659.754	255	659.754	256	659.754	258
	659.796	255	659.796	256	659.796	255	659.796	257	659.796	252	659.796	255	659.796	256	659.796	257	659.796	257	659.796	255		659.796	256	659.796	255	659.796	257	659.796	255	659.796	256	659.796	256	659.796	255	659.796	257	659.796	255	659.796	253
	659.839	255	659.839	257	659.839	255	659.839	256	659.839	255	659.839	256	659.839	253	659.839	256	659.839	259	659.839	256		659.839	255	659.839	256	659.839	255	659.839	255	659.839	255	659.839	256	659.839	255	659.839	255	659.839	255	659.839	255
	659.881	259	659.881	256	659.881	255	659.881	255	659.881	259	659.881	255	659.881	255	659.881	255	659.881	257	659.881	255		659.881	256	659.881	253	659.881	255	659.881	252	659.881	252	659.881	255	659.881	257	659.881	256	659.881	255	659.881	257
	659.923	256	659.923	253	659.923	256	659.923	255	659.923	254	659.923	256	659.923	257	659.923	255	659.923	258	659.923	260		659.923	257	659.923	254	659.923	253	659.923	255	659.923	253	659.923	255	659.923	254	659.923	255	659.923	259	659.923	253
	659.966	258	659.966	256	659.966	254	659.966	253	659.966	255	659.966	256	659.966	256	659.966	255	659.966	260	659.966	253		659.966	255	659.966	257	659.966	257	659.966	253	659.966	255	659.966	256	659.966	254	659.966	256	659.966	256	659.966	254
	660.008	259	660.008	254	660.008	255	660.008	257	660.008	254	660.008	255	660.008	256	660.008	255	660.008	257	660.008	255		660.008	255	660.008	255	660.008	255	660.008	256	660.008	255	660.008	258	660.008	255	660.008	256	660.008	255	660.008	255
	660.05	256	660.05	257	660.05	254	660.05	255	660.05	254	660.05	255	660.05	255	660.05	255	660.05	255	660.05	258		660.05	255	660.05	253	660.05	255	660.05	258	660.05	255	660.05	256	660.05	255	660.05	255	660.05	256	660.05	255
	660.093	255	660.093	258	660.093	257	660.093	253	660.093	257	660.093	255	660.093	257	660.093	256	660.093	255	660.093	255		660.093	257	660.093	256	660.093	252	660.093	255	660.093	254	660.093	255	660.093	253	660.093	255	660.093	252	660.093	257
	660.135	258	660.135	255	660.135	256	660.135	254	660.135	255	660.135	254	660.135	256	660.135	256	660.135	255	660.135	256		660.135	255	660.135	255	660.135	254	660.135	255	660.135	254	660.135	255	660.135	253	660.135	256	660.135	256	660.135	255
	660.177	257	660.177	256	660.177	255	660.177	254	660.177	256	660.177	255	660.177	255	660.177	256	660.177	257	660.177	254		660.177	252	660.177	251	660.177	255	660.177	255	660.177	256	660.177	256	660.177	256	660.177	255	660.177	254	660.177	255
	660.22	255	660.22	257	660.22	254	660.22	256	660.22	255	660.22	253	660.22	254	660.22	255	660.22	257	660.22	255		660.22	255	660.22	253	660.22	252	660.22	255	660.22	255	660.22	254	660.22	253	660.22	254	660.22	254	660.22	255
	660.262	255	660.262	256	660.262	259	660.262	255	660.262	254	660.262	255	660.262	255	660.262	257	660.262	255	660.262	257		660.262	255	660.262	256	660.262	257	660.262	255	660.262	255	660.262	255	660.262	255	660.262	253	660.262	252	660.262	254
	660.304	255	660.304	255	660.304	259	660.304	254	660.304	254	660.304	255	660.304	255	660.304	255	660.304	257	660.304	259		660.304	255	660.304	257	660.304	258	660.304	255	660.304	253	660.304	255	660.304	255	660.304	255	660.304	257	660.304	252
	660.347	256	660.347	254	660.347	254	660.347	256	660.347	255	660.347	255	660.347	256	660.347	253	660.347	254	660.347	255		660.347	255	660.347	254	660.347	258	660.347	255	660.347	256	660.347	253	660.347	254	660.347	253	660.347	256	660.347	253
	660.389	257	660.389	254	660.389	255	660.389	255	660.389	255	660.389	254	660.389	256	660.389	255	660.389	254	660.389	256		660.389	255	660.389	254	660.389	256	660.389	254	660.389	253	660.389	257	660.389	255	660.389	254	660.389	255	660.389	253
	660.431	255	660.431	254	660.431	255	660.431	256	660.431	257	660.431	256	660.431	257	660.431	255	660.431	257	660.431	255		660.431	255	660.431	254	660.431	254	660.431	252	660.431	256	660.431	252	660.431	254	660.431	255	660.431	254	660.431	251
	660.474	258	660.474	255	660.474	256	660.474	255	660.474	255	660.474	255	660.474	254	660.474	255	660.474	257	660.474	253		660.474	257	660.474	254	660.474	256	660.474	255	660.474	252	660.474	254	660.474	255	660.474	254	660.474	254	660.474	255
	660.516	255	660.516	258	660.516	257	660.516	253	660.516	253	660.516	255	660.516	255	660.516	255	660.516	259	660.516	257		660.516	253	660.516	255	660.516	256	660.516	255	660.516	255	660.516	256	660.516	255	660.516	254	660.516	253	660.516	255
	660.558	257	660.558	256	660.558	256	660.558	253	660.558	256	660.558	255	660.558	254	660.558	255	660.558	256	660.558	254		660.558	255	660.558	256	660.558	255	660.558	253	660.558	255	660.558	254	660.558	256	660.558	256	660.558	253	660.558	257
	660.601	258	660.601	256	660.601	254	660.601	252	660.601	255	660.601	255	660.601	255	660.601	260	660.601	252	660.601	259		660.601	256	660.601	255	660.601	254	660.601	253	660.601	258	660.601	255	660.601	256	660.601	254	660.601	252	660.601	255
	660.643	255	660.643	255	660.643	255	660.643	254	660.643	255	660.643	255	660.643	256	660.643	255	660.643	255	660.643	255		660.643	254	660.643	255	660.643	252	660.643	253	660.643	255	660.643	257	660.643	253	660.643	255	660.643	254	660.643	255
	660.685	257	660.685	252	660.685	257	660.685	255	660.685	257	660.685	256	660.685	255	660.685	255	660.685	256	660.685	255		660.685	255	660.685	255	660.685	254	660.685	255	660.685	255	660.685	256	660.685	255	660.685	254	660.685	255	660.685	253
	660.728	256	660.728	259	660.728	255	660.728	253	660.728	258	660.728	255	660.728	255	660.728	255	660.728	255	660.728	257		660.728	254	660.728	257	660.728	256	660.728	257	660.728	255	660.728	253	660.728	255	660.728	255	660.728	253	660.728	255
	660.77	257	660.77	255	660.77	255	660.77	256	660.77	257	660.77	255	660.77	258	660.77	256	660.77	258	660.77	256		660.77	255	660.77	255	660.77	252	660.77	252	660.77	255	660.77	255	660.77	252	660.77	253	660.77	253	660.77	254
	660.812	259	660.812	256	660.812	257	660.812	255	660.812	255	660.812	255	660.812	258	660.812	257	660.812	256	660.812	253		660.812	256	660.812	257	660.812	255	660.812	256	660.812	251	660.812	256	660.812	254	660.812	251	660.812	257	660.812	255
	660.855	255	660.855	254	660.855	256	660.855	255	660.855	254	660.855	255	660.855	255	660.855	254	660.855	256	660.855	254		660.855	256	660.855	255	660.855	255	660.855	252	660.855	253	660.855	255	660.855	256	660.855	253	660.855	254	660.855	252
	660.897	255	660.897	255	660.897	253	660.897	258	660.897	255	660.897	256	660.897	254	660.897	255	660.897	254	660.897	253		660.897	255	660.897	255	660.897	255	660.897	255	660.897	255	660.897	254	660.897	255	660.897	255	660.897	254	660.897	256
	660.939	256	660.939	258	660.939	256	660.939	257	660.939	255	660.939	254	660.939	255	660.939	255	660.939	255	660.939	255		660.939	258	660.939	257	660.939	259	660.939	254	660.939	254	660.939	256	660.939	255	660.939	253	660.939	254	660.939	253
	660.982	256	660.982	255	660.982	255	660.982	259	660.982	255	660.982	256	660.982	255	660.982	255	660.982	255	660.982	258		660.982	254	660.982	254	660.982	257	660.982	251	660.982	253	660.982	256	660.982	255	660.982	255	660.982	255	660.982	257
	661.024	256	661.024	255	661.024	255	661.024	256	661.024	258	661.024	256	661.024	255	661.024	255	661.024	256	661.024	255		661.024	256	661.024	256	661.024	257	661.024	257	661.024	255	661.024	257	661.024	257	661.024	256	661.024	258	661.024	255
	661.066	254	661.066	256	661.066	255	661.066	257	661.066	254	661.066	255	661.066	255	661.066	255	661.066	253	661.066	255		661.066	259	661.066	256	661.066	256	661.066	255	661.066	253	661.066	256	661.066	253	661.066	255	661.066	255	661.066	251
	661.109	253	661.109	255	661.109	256	661.109	255	661.109	256	661.109	254	661.109	256	661.109	257	661.109	256	661.109	255		661.109	254	661.109	258	661.109	256	661.109	254	661.109	253	661.109	255	661.109	254	661.109	255	661.109	255	661.109	255
	661.151	258	661.151	257	661.151	257	661.151	253	661.151	254	661.151	255	661.151	255	661.151	255	661.151	257	661.151	254		661.151	255	661.151	254	661.151	256	661.151	253	661.151	253	661.151	253	661.151	254	661.151	250	661.151	256	661.151	253
	661.193	255	661.193	255	661.193	256	661.193	258	661.193	255	661.193	254	661.193	255	661.193	255	661.193	255	661.193	253		661.193	255	661.193	253	661.193	255	661.193	254	661.193	255	661.193	254	661.193	252	661.193	253	661.193	255	661.193	255
	661.236	255	661.236	256	661.236	254	661.236	255	661.236	254	661.236	254	661.236	257	661.236	255	661.236	251	661.236	255		661.236	253	661.236	255	661.236	255	661.236	258	661.236	254	661.236	255	661.236	254	661.236	256	661.236	252	661.236	256
	661.278	257	661.278	257	661.278	254	661.278	255	661.278	254	661.278	254	661.278	255	661.278	255	661.278	255	661.278	255		661.278	253	661.278	256	661.278	257	661.278	256	661.278	254	661.278	258	661.278	254	661.278	254	661.278	254	661.278	256
	661.32	255	661.32	255	661.32	258	661.32	255	661.32	256	661.32	255	661.32	257	661.32	258	661.32	255	661.32	255		661.32	257	661.32	259	661.32	256	661.32	255	661.32	255	661.32	255	661.32	255	661.32	255	661.32	256	661.32	252
	661.362	255	661.362	253	661.362	255	661.362	256	661.362	256	661.362	253	661.362	256	661.362	255	661.362	255	661.362	255		661.362	255	661.362	257	661.362	254	661.362	254	661.362	255	661.362	254	661.362	257	661.362	255	661.362	253	661.362	256
	661.405	254	661.405	253	661.405	255	661.405	256	661.405	259	661.405	255	661.405	255	661.405	255	661.405	256	661.405	256		661.405	256	661.405	253	661.405	256	661.405	255	661.405	254	661.405	254	661.405	254	661.405	255	661.405	252	661.405	254
	661.447	253	661.447	258	661.447	256	661.447	256	661.447	255	661.447	257	661.447	252	661.447	258	661.447	257	661.447	257		661.447	254	661.447	254	661.447	252	661.447	253	661.447	255	661.447	256	661.447	254	661.447	255	661.447	255	661.447	256
	661.489	256	661.489	252	661.489	256	661.489	256	661.489	257	661.489	255	661.489	258	661.489	257	661.489	257	661.489	255		661.489	256	661.489	254	661.489	258	661.489	255	661.489	252	661.489	254	661.489	255	661.489	255	661.489	256	661.489	256
	661.532	255	661.532	254	661.532	255	661.532	255	661.532	256	661.532	255	661.532	255	661.532	255	661.532	255	661.532	257		661.532	254	661.532	254	661.532	255	661.532	255	661.532	255	661.532	255	661.532	254	661.532	254	661.532	255	661.532	256
	661.574	253	661.574	255	661.574	256	661.574	257	661.574	258	661.574	255	661.574	255	661.574	253	661.574	255	661.574	255		661.574	255	661.574	256	661.574	253	661.574	254	661.574	252	661.574	261	661.574	255	661.574	255	661.574	255	661.574	255
	661.616	255	661.616	256	661.616	256	661.616	255	661.616	256	661.616	256	661.616	255	661.616	254	661.616	255	661.616	253		661.616	254	661.616	256	661.616	257	661.616	254	661.616	255	661.616	255	661.616	255	661.616	256	661.616	257	661.616	255
	661.659	255	661.659	258	661.659	255	661.659	255	661.659	255	661.659	255	661.659	255	661.659	258	661.659	259	661.659	255		661.659	258	661.659	255	661.659	255	661.659	254	661.659	255	661.659	255	661.659	255	661.659	256	661.659	254	661.659	255
	661.701	255	661.701	256	661.701	255	661.701	256	661.701	259	661.701	255	661.701	256	661.701	254	661.701	259	661.701	255		661.701	253	661.701	255	661.701	254	661.701	254	661.701	254	661.701	255	661.701	254	661.701	256	661.701	254	661.701	253
	661.743	256	661.743	255	661.743	255	661.743	255	661.743	259	661.743	255	661.743	255	661.743	255	661.743	257	661.743	257		661.743	255	661.743	256	661.743	253	661.743	254	661.743	255	661.743	253	661.743	255	661.743	254	661.743	254	661.743	253
	661.785	252	661.785	255	661.785	256	661.785	255	661.785	255	661.785	255	661.785	255	661.785	258	661.785	255	661.785	258		661.785	256	661.785	255	661.785	255	661.785	253	661.785	257	661.785	255	661.785	254	661.785	255	661.785	255	661.785	252
	661.828	255	661.828	254	661.828	255	661.828	256	661.828	255	661.828	255	661.828	255	661.828	256	661.828	254	661.828	255		661.828	255	661.828	255	661.828	253	661.828	255	661.828	254	661.828	254	661.828	254	661.828	256	661.828	255	661.828	260
	661.87	256	661.87	255	661.87	255	661.87	255	661.87	255	661.87	256	661.87	254	661.87	259	661.87	255	661.87	255		661.87	255	661.87	255	661.87	255	661.87	254	661.87	253	661.87	256	661.87	254	661.87	255	661.87	257	661.87	255
	661.912	255	661.912	258	661.912	255	661.912	254	661.912	255	661.912	253	661.912	255	661.912	258	661.912	256	661.912	256		661.912	253	661.912	255	661.912	257	661.912	256	661.912	255	661.912	255	661.912	257	661.912	256	661.912	256	661.912	256
	661.955	255	661.955	255	661.955	257	661.955	255	661.955	256	661.955	255	661.955	256	661.955	259	661.955	255	661.955	256		661.955	257	661.955	255	661.955	254	661.955	255	661.955	255	661.955	257	661.955	256	661.955	257	661.955	255	661.955	255
	661.997	255	661.997	254	661.997	255	661.997	259	661.997	258	661.997	254	661.997	256	661.997	258	661.997	260	661.997	256		661.997	255	661.997	255	661.997	257	661.997	257	661.997	252	661.997	255	661.997	256	661.997	255	661.997	257	661.997	256
	662.039	256	662.039	255	662.039	257	662.039	255	662.039	257	662.039	254	662.039	253	662.039	256	662.039	260	662.039	259		662.039	259	662.039	258	662.039	255	662.039	255	662.039	254	662.039	256	662.039	254	662.039	253	662.039	255	662.039	257
	662.082	255	662.082	255	662.082	255	662.082	255	662.082	253	662.082	256	662.082	255	662.082	257	662.082	261	662.082	255		662.082	255	662.082	256	662.082	256	662.082	256	662.082	254	662.082	255	662.082	255	662.082	255	662.082	255	662.082	256
	662.124	258	662.124	255	662.124	257	662.124	256	662.124	255	662.124	255	662.124	255	662.124	255	662.124	261	662.124	254		662.124	255	662.124	255	662.124	253	662.124	256	662.124	258	662.124	255	662.124	255	662.124	256	662.124	255	662.124	256
	662.166	258	662.166	255	662.166	253	662.166	254	662.166	255	662.166	255	662.166	256	662.166	257	662.166	255	662.166	254		662.166	255	662.166	253	662.166	254	662.166	255	662.166	255	662.166	255	662.166	255	662.166	254	662.166	254	662.166	255
	662.208	257	662.208	256	662.208	255	662.208	259	662.208	258	662.208	255	662.208	255	662.208	258	662.208	256	662.208	258		662.208	256	662.208	257	662.208	258	662.208	254	662.208	254	662.208	252	662.208	253	662.208	256	662.208	251	662.208	258
	662.251	256	662.251	256	662.251	255	662.251	255	662.251	257	662.251	257	662.251	258	662.251	253	662.251	259	662.251	255		662.251	255	662.251	258	662.251	254	662.251	255	662.251	253	662.251	255	662.251	255	662.251	255	662.251	255	662.251	256
	662.293	254	662.293	256	662.293	256	662.293	255	662.293	255	662.293	255	662.293	255	662.293	256	662.293	257	662.293	256		662.293	256	662.293	255	662.293	255	662.293	255	662.293	255	662.293	251	662.293	255	662.293	255	662.293	255	662.293	255
	662.335	253	662.335	255	662.335	256	662.335	256	662.335	255	662.335	255	662.335	256	662.335	255	662.335	253	662.335	256		662.335	258	662.335	256	662.335	255	662.335	257	662.335	255	662.335	251	662.335	254	662.335	257	662.335	251	662.335	256
	662.378	255	662.378	257	662.378	257	662.378	255	662.378	254	662.378	253	662.378	256	662.378	257	662.378	256	662.378	259		662.378	254	662.378	254	662.378	255	662.378	255	662.378	255	662.378	255	662.378	254	662.378	257	662.378	252	662.378	256
	662.42	257	662.42	254	662.42	256	662.42	256	662.42	256	662.42	257	662.42	252	662.42	258	662.42	256	662.42	255		662.42	254	662.42	255	662.42	254	662.42	254	662.42	256	662.42	255	662.42	255	662.42	258	662.42	255	662.42	254
	662.462	256	662.462	255	662.462	256	662.462	257	662.462	255	662.462	256	662.462	254	662.462	257	662.462	254	662.462	255		662.462	255	662.462	252	662.462	255	662.462	255	662.462	255	662.462	251	662.462	256	662.462	256	662.462	251	662.462	258
	662.504	257	662.504	255	662.504	255	662.504	255	662.504	255	662.504	255	662.504	254	662.504	255	662.504	255	662.504	256		662.504	255	662.504	254	662.504	255	662.504	257	662.504	256	662.504	255	662.504	256	662.504	255	662.504	257	662.504	255
	662.547	256	662.547	258	662.547	254	662.547	255	662.547	256	662.547	255	662.547	255	662.547	258	662.547	257	662.547	259		662.547	257	662.547	254	662.547	255	662.547	257	662.547	255	662.547	255	662.547	255	662.547	256	662.547	258	662.547	252
	662.589	256	662.589	256	662.589	255	662.589	255	662.589	254	662.589	258	662.589	258	662.589	255	662.589	257	662.589	255		662.589	255	662.589	256	662.589	256	662.589	256	662.589	253	662.589	256	662.589	256	662.589	255	662.589	256	662.589	252
	662.631	258	662.631	254	662.631	257	662.631	255	662.631	257	662.631	257	662.631	256	662.631	256	662.631	256	662.631	256		662.631	254	662.631	256	662.631	255	662.631	255	662.631	254	662.631	252	662.631	255	662.631	256	662.631	256	662.631	254
	662.674	255	662.674	258	662.674	258	662.674	257	662.674	257	662.674	256	662.674	255	662.674	256	662.674	257	662.674	254		662.674	256	662.674	255	662.674	256	662.674	256	662.674	255	662.674	255	662.674	255	662.674	256	662.674	254	662.674	255
	662.716	255	662.716	259	662.716	255	662.716	258	662.716	259	662.716	251	662.716	255	662.716	258	662.716	255	662.716	256		662.716	255	662.716	257	662.716	255	662.716	255	662.716	255	662.716	254	662.716	257	662.716	255	662.716	255	662.716	254
	662.758	255	662.758	255	662.758	254	662.758	254	662.758	254	662.758	257	662.758	256	662.758	255	662.758	259	662.758	256		662.758	255	662.758	255	662.758	253	662.758	255	662.758	255	662.758	253	662.758	255	662.758	255	662.758	256	662.758	255
	662.8	255	662.8	258	662.8	255	662.8	254	662.8	255	662.8	258	662.8	255	662.8	256	662.8	258	662.8	254		662.8	255	662.8	256	662.8	253	662.8	255	662.8	255	662.8	255	662.8	255	662.8	257	662.8	255	662.8	255
	662.843	259	662.843	257	662.843	256	662.843	259	662.843	255	662.843	255	662.843	256	662.843	258	662.843	255	662.843	255		662.843	256	662.843	255	662.843	256	662.843	255	662.843	255	662.843	255	662.843	255	662.843	255	662.843	255	662.843	257
	662.885	256	662.885	258	662.885	257	662.885	256	662.885	254	662.885	255	662.885	255	662.885	256	662.885	256	662.885	257		662.885	256	662.885	257	662.885	257	662.885	254	662.885	256	662.885	257	662.885	256	662.885	254	662.885	256	662.885	256
	662.927	255	662.927	255	662.927	257	662.927	256	662.927	254	662.927	254	662.927	255	662.927	257	662.927	257	662.927	252		662.927	256	662.927	255	662.927	255	662.927	255	662.927	252	662.927	253	662.927	256	662.927	256	662.927	255	662.927	256
	662.969	255	662.969	255	662.969	258	662.969	255	662.969	257	662.969	258	662.969	257	662.969	257	662.969	256	662.969	255		662.969	255	662.969	257	662.969	256	662.969	255	662.969	257	662.969	257	662.969	255	662.969	255	662.969	258	662.969	255
	663.012	255	663.012	256	663.012	256	663.012	256	663.012	256	663.012	258	663.012	256	663.012	255	663.012	257	663.012	256		663.012	255	663.012	257	663.012	257	663.012	254	663.012	255	663.012	257	663.012	257	663.012	255	663.012	255	663.012	255
	663.054	257	663.054	258	663.054	254	663.054	253	663.054	256	663.054	257	663.054	258	663.054	259	663.054	256	663.054	256		663.054	255	663.054	255	663.054	256	663.054	255	663.054	256	663.054	255	663.054	253	663.054	251	663.054	255	663.054	255
	663.096	260	663.096	257	663.096	257	663.096	255	663.096	255	663.096	255	663.096	255	663.096	255	663.096	256	663.096	256		663.096	255	663.096	255	663.096	255	663.096	253	663.096	256	663.096	256	663.096	257	663.096	254	663.096	254	663.096	255
	663.139	255	663.139	256	663.139	255	663.139	255	663.139	255	663.139	255	663.139	257	663.139	255	663.139	254	663.139	257		663.139	255	663.139	254	663.139	255	663.139	255	663.139	255	663.139	256	663.139	255	663.139	255	663.139	256	663.139	255
	663.181	255	663.181	254	663.181	255	663.181	259	663.181	255	663.181	258	663.181	257	663.181	254	663.181	256	663.181	255		663.181	255	663.181	255	663.181	252	663.181	255	663.181	258	663.181	256	663.181	253	663.181	255	663.181	257	663.181	259
	663.223	255	663.223	260	663.223	255	663.223	256	663.223	255	663.223	256	663.223	255	663.223	256	663.223	256	663.223	257		663.223	257	663.223	255	663.223	253	663.223	254	663.223	258	663.223	257	663.223	256	663.223	255	663.223	255	663.223	256
	663.265	256	663.265	258	663.265	256	663.265	258	663.265	256	663.265	257	663.265	256	663.265	257	663.265	256	663.265	258		663.265	256	663.265	255	663.265	257	663.265	255	663.265	257	663.265	258	663.265	256	663.265	255	663.265	255	663.265	256
	663.308	256	663.308	255	663.308	256	663.308	256	663.308	255	663.308	256	663.308	256	663.308	256	663.308	254	663.308	255		663.308	256	663.308	259	663.308	257	663.308	257	663.308	255	663.308	258	663.308	259	663.308	255	663.308	255	663.308	254
	663.35	256	663.35	258	663.35	257	663.35	255	663.35	256	663.35	256	663.35	258	663.35	256	663.35	256	663.35	259		663.35	256	663.35	255	663.35	256	663.35	256	663.35	257	663.35	256	663.35	258	663.35	255	663.35	255	663.35	256
	663.392	257	663.392	257	663.392	259	663.392	255	663.392	257	663.392	259	663.392	256	663.392	257	663.392	255	663.392	255		663.392	255	663.392	255	663.392	256	663.392	258	663.392	255	663.392	253	663.392	255	663.392	255	663.392	257	663.392	255
	663.434	257	663.434	255	663.434	257	663.434	255	663.434	255	663.434	255	663.434	257	663.434	255	663.434	257	663.434	257		663.434	259	663.434	253	663.434	255	663.434	255	663.434	254	663.434	256	663.434	256	663.434	255	663.434	256	663.434	256
	663.477	253	663.477	255	663.477	257	663.477	259	663.477	255	663.477	254	663.477	255	663.477	257	663.477	256	663.477	256		663.477	256	663.477	253	663.477	258	663.477	255	663.477	257	663.477	254	663.477	256	663.477	257	663.477	255	663.477	255
	663.519	256	663.519	256	663.519	257	663.519	258	663.519	255	663.519	253	663.519	258	663.519	256	663.519	256	663.519	256		663.519	255	663.519	254	663.519	257	663.519	256	663.519	257	663.519	253	663.519	257	663.519	255	663.519	257	663.519	256
	663.561	256	663.561	256	663.561	256	663.561	258	663.561	255	663.561	258	663.561	253	663.561	257	663.561	256	663.561	255		663.561	257	663.561	257	663.561	257	663.561	258	663.561	257	663.561	255	663.561	257	663.561	257	663.561	255	663.561	253
	663.603	258	663.603	258	663.603	255	663.603	255	663.603	256	663.603	256	663.603	257	663.603	257	663.603	256	663.603	256		663.603	259	663.603	256	663.603	256	663.603	257	663.603	256	663.603	258	663.603	253	663.603	258	663.603	255	663.603	255
	663.646	255	663.646	257	663.646	257	663.646	259	663.646	255	663.646	257	663.646	260	663.646	255	663.646	255	663.646	255		663.646	255	663.646	255	663.646	254	663.646	254	663.646	257	663.646	255	663.646	255	663.646	257	663.646	255	663.646	255
	663.688	256	663.688	257	663.688	258	663.688	259	663.688	254	663.688	255	663.688	254	663.688	255	663.688	257	663.688	256		663.688	258	663.688	256	663.688	256	663.688	255	663.688	255	663.688	253	663.688	255	663.688	258	663.688	258	663.688	256
	663.73	255	663.73	255	663.73	255	663.73	257	663.73	258	663.73	256	663.73	256	663.73	258	663.73	258	663.73	255		663.73	255	663.73	256	663.73	259	663.73	256	663.73	258	663.73	257	663.73	257	663.73	256	663.73	255	663.73	257
	663.772	258	663.772	257	663.772	259	663.772	255	663.772	256	663.772	256	663.772	258	663.772	259	663.772	258	663.772	257		663.772	256	663.772	255	663.772	258	663.772	259	663.772	256	663.772	260	663.772	255	663.772	255	663.772	255	663.772	260
	663.815	259	663.815	258	663.815	257	663.815	257	663.815	256	663.815	254	663.815	258	663.815	257	663.815	256	663.815	258		663.815	256	663.815	254	663.815	259	663.815	256	663.815	256	663.815	255	663.815	257	663.815	255	663.815	256	663.815	256
	663.857	258	663.857	257	663.857	255	663.857	256	663.857	256	663.857	256	663.857	261	663.857	258	663.857	257	663.857	258		663.857	257	663.857	255	663.857	257	663.857	255	663.857	256	663.857	257	663.857	257	663.857	255	663.857	255	663.857	255
	663.899	260	663.899	255	663.899	259	663.899	255	663.899	255	663.899	256	663.899	258	663.899	256	663.899	255	663.899	256		663.899	258	663.899	258	663.899	256	663.899	255	663.899	258	663.899	256	663.899	255	663.899	257	663.899	254	663.899	256
	663.941	259	663.941	257	663.941	256	663.941	256	663.941	254	663.941	257	663.941	257	663.941	259	663.941	261	663.941	257		663.941	256	663.941	257	663.941	256	663.941	256	663.941	256	663.941	256	663.941	257	663.941	256	663.941	256	663.941	255
	663.984	259	663.984	255	663.984	256	663.984	257	663.984	257	663.984	259	663.984	255	663.984	255	663.984	256	663.984	257		663.984	255	663.984	255	663.984	258	663.984	255	663.984	254	663.984	255	663.984	255	663.984	256	663.984	257	663.984	256
	664.026	255	664.026	259	664.026	258	664.026	258	664.026	257	664.026	256	664.026	255	664.026	257	664.026	255	664.026	256		664.026	255	664.026	256	664.026	258	664.026	256	664.026	258	664.026	256	664.026	259	664.026	254	664.026	255	664.026	259
	664.068	259	664.068	257	664.068	256	664.068	256	664.068	255	664.068	256	664.068	260	664.068	259	664.068	255	664.068	255		664.068	257	664.068	255	664.068	255	664.068	255	664.068	257	664.068	255	664.068	256	664.068	255	664.068	258	664.068	257
	664.11	259	664.11	255	664.11	258	664.11	259	664.11	256	664.11	253	664.11	259	664.11	258	664.11	259	664.11	254		664.11	258	664.11	256	664.11	256	664.11	255	664.11	255	664.11	258	664.11	255	664.11	254	664.11	259	664.11	255
	664.153	257	664.153	258	664.153	256	664.153	259	664.153	257	664.153	257	664.153	258	664.153	257	664.153	258	664.153	258		664.153	252	664.153	256	664.153	257	664.153	257	664.153	257	664.153	258	664.153	257	664.153	258	664.153	254	664.153	255
	664.195	257	664.195	257	664.195	259	664.195	260	664.195	259	664.195	262	664.195	260	664.195	255	664.195	258	664.195	257		664.195	256	664.195	255	664.195	254	664.195	256	664.195	257	664.195	263	664.195	259	664.195	255	664.195	255	664.195	257
	664.237	256	664.237	255	664.237	256	664.237	262	664.237	258	664.237	255	664.237	255	664.237	255	664.237	260	664.237	257		664.237	257	664.237	257	664.237	254	664.237	258	664.237	254	664.237	257	664.237	257	664.237	254	664.237	259	664.237	253
	664.279	256	664.279	254	664.279	259	664.279	259	664.279	261	664.279	255	664.279	257	664.279	258	664.279	259	664.279	255		664.279	258	664.279	258	664.279	256	664.279	256	664.279	255	664.279	258	664.279	257	664.279	255	664.279	255	664.279	256
	664.322	257	664.322	258	664.322	257	664.322	258	664.322	256	664.322	258	664.322	255	664.322	256	664.322	256	664.322	257		664.322	255	664.322	258	664.322	256	664.322	257	664.322	257	664.322	256	664.322	260	664.322	256	664.322	255	664.322	255
	664.364	257	664.364	256	664.364	256	664.364	255	664.364	255	664.364	256	664.364	256	664.364	258	664.364	260	664.364	260		664.364	257	664.364	259	664.364	255	664.364	256	664.364	255	664.364	257	664.364	258	664.364	257	664.364	254	664.364	256
	664.406	255	664.406	256	664.406	257	664.406	257	664.406	259	664.406	257	664.406	254	664.406	256	664.406	260	664.406	261		664.406	256	664.406	255	664.406	256	664.406	257	664.406	255	664.406	258	664.406	259	664.406	254	664.406	255	664.406	258
	664.448	258	664.448	257	664.448	256	664.448	261	664.448	258	664.448	256	664.448	257	664.448	256	664.448	259	664.448	259		664.448	257	664.448	257	664.448	257	664.448	256	664.448	257	664.448	255	664.448	256	664.448	256	664.448	260	664.448	258
	664.49	255	664.49	259	664.49	260	664.49	256	664.49	255	664.49	255	664.49	259	664.49	255	664.49	255	664.49	259		664.49	257	664.49	256	664.49	256	664.49	257	664.49	254	664.49	260	664.49	258	664.49	257	664.49	257	664.49	256
	664.533	257	664.533	259	664.533	259	664.533	256	664.533	259	664.533	256	664.533	255	664.533	257	664.533	257	664.533	259		664.533	257	664.533	257	664.533	257	664.533	257	664.533	255	664.533	257	664.533	256	664.533	256	664.533	256	664.533	255
	664.575	259	664.575	255	664.575	255	664.575	259	664.575	255	664.575	259	664.575	256	664.575	258	664.575	260	664.575	259		664.575	259	664.575	256	664.575	257	664.575	258	664.575	257	664.575	256	664.575	258	664.575	253	664.575	257	664.575	255
	664.617	257	664.617	261	664.617	258	664.617	259	664.617	258	664.617	257	664.617	258	664.617	259	664.617	262	664.617	257		664.617	255	664.617	258	664.617	256	664.617	263	664.617	255	664.617	258	664.617	255	664.617	256	664.617	255	664.617	257
	664.659	259	664.659	259	664.659	257	664.659	257	664.659	258	664.659	255	664.659	259	664.659	259	664.659	256	664.659	257		664.659	259	664.659	257	664.659	258	664.659	259	664.659	259	664.659	256	664.659	255	664.659	256	664.659	257	664.659	256
	664.702	258	664.702	256	664.702	258	664.702	260	664.702	259	664.702	257	664.702	255	664.702	258	664.702	255	664.702	257		664.702	257	664.702	257	664.702	258	664.702	261	664.702	257	664.702	260	664.702	255	664.702	254	664.702	258	664.702	256
	664.744	258	664.744	260	664.744	256	664.744	259	664.744	256	664.744	255	664.744	261	664.744	260	664.744	257	664.744	257		664.744	262	664.744	256	664.744	256	664.744	259	664.744	256	664.744	256	664.744	258	664.744	255	664.744	259	664.744	255
	664.786	259	664.786	259	664.786	258	664.786	259	664.786	257	664.786	256	664.786	257	664.786	256	664.786	258	664.786	256		664.786	259	664.786	257	664.786	255	664.786	259	664.786	259	664.786	259	664.786	258	664.786	255	664.786	260	664.786	258
	664.828	260	664.828	255	664.828	258	664.828	255	664.828	260	664.828	256	664.828	258	664.828	262	664.828	256	664.828	260		664.828	261	664.828	255	664.828	258	664.828	258	664.828	259	664.828	256	664.828	256	664.828	258	664.828	258	664.828	256
	664.87	258	664.87	259	664.87	260	664.87	256	664.87	259	664.87	258	664.87	259	664.87	259	664.87	259	664.87	255		664.87	258	664.87	257	664.87	257	664.87	259	664.87	256	664.87	258	664.87	256	664.87	258	664.87	256	664.87	257
	664.913	259	664.913	259	664.913	257	664.913	258	664.913	258	664.913	255	664.913	257	664.913	262	664.913	259	664.913	257		664.913	263	664.913	259	664.913	256	664.913	259	664.913	257	664.913	257	664.913	259	664.913	255	664.913	256	664.913	258
	664.955	258	664.955	258	664.955	258	664.955	259	664.955	259	664.955	257	664.955	259	664.955	261	664.955	257	664.955	258		664.955	260	664.955	258	664.955	259	664.955	257	664.955	257	664.955	258	664.955	256	664.955	256	664.955	255	664.955	258
	664.997	258	664.997	258	664.997	255	664.997	259	664.997	259	664.997	255	664.997	260	664.997	259	664.997	259	664.997	256		664.997	256	664.997	260	664.997	260	664.997	257	664.997	257	664.997	255	664.997	255	664.997	259	664.997	257	664.997	257
	665.039	258	665.039	259	665.039	259	665.039	259	665.039	261	665.039	255	665.039	259	665.039	261	665.039	260	665.039	258		665.039	260	665.039	255	665.039	260	665.039	257	665.039	258	665.039	258	665.039	255	665.039	256	665.039	256	665.039	259
	665.082	258	665.082	258	665.082	260	665.082	258	665.082	258	665.082	259	665.082	259	665.082	258	665.082	259	665.082	257		665.082	259	665.082	259	665.082	257	665.082	257	665.082	256	665.082	259	665.082	258	665.082	256	665.082	256	665.082	258
	665.124	259	665.124	261	665.124	256	665.124	257	665.124	261	665.124	259	665.124	259	665.124	259	665.124	259	665.124	258		665.124	259	665.124	259	665.124	260	665.124	258	665.124	258	665.124	255	665.124	260	665.124	257	665.124	258	665.124	255
	665.166	258	665.166	259	665.166	257	665.166	260	665.166	256	665.166	260	665.166	260	665.166	261	665.166	259	665.166	258		665.166	260	665.166	255	665.166	256	665.166	258	665.166	256	665.166	255	665.166	256	665.166	260	665.166	260	665.166	255
	665.208	259	665.208	259	665.208	257	665.208	261	665.208	258	665.208	256	665.208	259	665.208	258	665.208	261	665.208	256		665.208	259	665.208	257	665.208	257	665.208	257	665.208	261	665.208	256	665.208	259	665.208	255	665.208	257	665.208	255
	665.25	257	665.25	256	665.25	259	665.25	256	665.25	260	665.25	258	665.25	261	665.25	258	665.25	261	665.25	258		665.25	261	665.25	258	665.25	258	665.25	256	665.25	252	665.25	258	665.25	258	665.25	258	665.25	259	665.25	259
	665.293	261	665.293	256	665.293	259	665.293	257	665.293	260	665.293	258	665.293	256	665.293	257	665.293	259	665.293	258		665.293	258	665.293	255	665.293	257	665.293	260	665.293	261	665.293	260	665.293	256	665.293	255	665.293	257	665.293	259
	665.335	260	665.335	259	665.335	262	665.335	259	665.335	259	665.335	259	665.335	259	665.335	257	665.335	259	665.335	261		665.335	259	665.335	257	665.335	257	665.335	260	665.335	256	665.335	258	665.335	257	665.335	258	665.335	256	665.335	257
	665.377	260	665.377	261	665.377	256	665.377	259	665.377	261	665.377	258	665.377	257	665.377	259	665.377	257	665.377	259		665.377	260	665.377	258	665.377	258	665.377	260	665.377	260	665.377	256	665.377	259	665.377	257	665.377	255	665.377	259
	665.419	263	665.419	258	665.419	258	665.419	259	665.419	259	665.419	261	665.419	263	665.419	260	665.419	259	665.419	259		665.419	259	665.419	259	665.419	259	665.419	259	665.419	259	665.419	257	665.419	258	665.419	258	665.419	261	665.419	259
	665.461	258	665.461	262	665.461	255	665.461	258	665.461	255	665.461	263	665.461	257	665.461	258	665.461	259	665.461	257		665.461	258	665.461	258	665.461	258	665.461	257	665.461	259	665.461	255	665.461	258	665.461	258	665.461	257	665.461	259
	665.504	257	665.504	259	665.504	258	665.504	262	665.504	259	665.504	257	665.504	257	665.504	257	665.504	258	665.504	259		665.504	259	665.504	256	665.504	258	665.504	258	665.504	259	665.504	257	665.504	260	665.504	260	665.504	261	665.504	255
	665.546	260	665.546	258	665.546	258	665.546	259	665.546	260	665.546	261	665.546	259	665.546	259	665.546	258	665.546	258		665.546	264	665.546	257	665.546	257	665.546	257	665.546	259	665.546	258	665.546	260	665.546	259	665.546	258	665.546	259
	665.588	260	665.588	258	665.588	258	665.588	260	665.588	260	665.588	259	665.588	261	665.588	259	665.588	260	665.588	262		665.588	261	665.588	256	665.588	260	665.588	261	665.588	261	665.588	259	665.588	256	665.588	256	665.588	258	665.588	259
	665.63	259	665.63	257	665.63	258	665.63	259	665.63	261	665.63	257	665.63	257	665.63	259	665.63	260	665.63	260		665.63	257	665.63	263	665.63	261	665.63	258	665.63	260	665.63	257	665.63	259	665.63	256	665.63	262	665.63	260
	665.673	259	665.673	262	665.673	260	665.673	257	665.673	256	665.673	261	665.673	262	665.673	257	665.673	261	665.673	260		665.673	259	665.673	260	665.673	259	665.673	260	665.673	259	665.673	257	665.673	259	665.673	262	665.673	259	665.673	260
	665.715	260	665.715	260	665.715	259	665.715	262	665.715	257	665.715	263	665.715	258	665.715	256	665.715	261	665.715	259		665.715	256	665.715	258	665.715	260	665.715	259	665.715	260	665.715	262	665.715	258	665.715	259	665.715	260	665.715	258
	665.757	260	665.757	257	665.757	261	665.757	261	665.757	260	665.757	260	665.757	263	665.757	259	665.757	258	665.757	260		665.757	258	665.757	261	665.757	259	665.757	257	665.757	262	665.757	261	665.757	257	665.757	258	665.757	262	665.757	256
	665.799	262	665.799	262	665.799	259	665.799	261	665.799	257	665.799	262	665.799	261	665.799	256	665.799	257	665.799	260		665.799	261	665.799	261	665.799	259	665.799	257	665.799	258	665.799	256	665.799	259	665.799	258	665.799	261	665.799	259
	665.841	257	665.841	258	665.841	258	665.841	259	665.841	259	665.841	257	665.841	261	665.841	260	665.841	263	665.841	259		665.841	262	665.841	256	665.841	257	665.841	257	665.841	259	665.841	260	665.841	260	665.841	255	665.841	259	665.841	259
	665.884	259	665.884	261	665.884	259	665.884	258	665.884	259	665.884	260	665.884	256	665.884	259	665.884	265	665.884	260		665.884	259	665.884	260	665.884	262	665.884	261	665.884	263	665.884	259	665.884	262	665.884	259	665.884	259	665.884	261
	665.926	262	665.926	261	665.926	260	665.926	259	665.926	260	665.926	259	665.926	260	665.926	258	665.926	258	665.926	259		665.926	261	665.926	260	665.926	264	665.926	259	665.926	260	665.926	261	665.926	261	665.926	259	665.926	260	665.926	258
	665.968	258	665.968	261	665.968	258	665.968	261	665.968	259	665.968	261	665.968	257	665.968	260	665.968	261	665.968	259		665.968	259	665.968	259	665.968	259	665.968	262	665.968	259	665.968	261	665.968	260	665.968	259	665.968	260	665.968	256
	666.01	260	666.01	263	666.01	257	666.01	261	666.01	255	666.01	261	666.01	259	666.01	259	666.01	260	666.01	262		666.01	259	666.01	260	666.01	255	666.01	259	666.01	255	666.01	263	666.01	259	666.01	260	666.01	258	666.01	256
	666.052	260	666.052	260	666.052	263	666.052	259	666.052	258	666.052	259	666.052	260	666.052	261	666.052	257	666.052	258		666.052	260	666.052	258	666.052	258	666.052	263	666.052	260	666.052	259	666.052	261	666.052	257	666.052	262	666.052	259
	666.094	260	666.094	260	666.094	259	666.094	261	666.094	257	666.094	262	666.094	259	666.094	259	666.094	259	666.094	263		666.094	259	666.094	260	666.094	260	666.094	260	666.094	257	666.094	257	666.094	263	666.094	260	666.094	262	666.094	257
	666.137	261	666.137	259	666.137	256	666.137	261	666.137	262	666.137	258	666.137	260	666.137	262	666.137	259	666.137	258		666.137	257	666.137	258	666.137	257	666.137	261	666.137	258	666.137	256	666.137	259	666.137	260	666.137	262	666.137	257
	666.179	259	666.179	262	666.179	264	666.179	259	666.179	261	666.179	261	666.179	260	666.179	260	666.179	259	666.179	260		666.179	262	666.179	257	666.179	258	666.179	258	666.179	259	666.179	261	666.179	256	666.179	260	666.179	259	666.179	258
	666.221	262	666.221	259	666.221	259	666.221	259	666.221	258	666.221	262	666.221	263	666.221	260	666.221	265	666.221	263		666.221	261	666.221	259	666.221	257	666.221	259	666.221	260	666.221	256	666.221	262	666.221	259	666.221	259	666.221	259
	666.263	261	666.263	261	666.263	259	666.263	258	666.263	261	666.263	261	666.263	261	666.263	261	666.263	261	666.263	257		666.263	267	666.263	258	666.263	257	666.263	260	666.263	259	666.263	263	666.263	258	666.263	259	666.263	264	666.263	259
	666.305	263	666.305	260	666.305	263	666.305	263	666.305	256	666.305	262	666.305	259	666.305	259	666.305	262	666.305	262		666.305	260	666.305	258	666.305	260	666.305	259	666.305	262	666.305	259	666.305	260	666.305	260	666.305	261	666.305	257
	666.348	260	666.348	259	666.348	259	666.348	259	666.348	263	666.348	261	666.348	259	666.348	258	666.348	259	666.348	261		666.348	263	666.348	260	666.348	258	666.348	261	666.348	262	666.348	261	666.348	262	666.348	263	666.348	261	666.348	260
	666.39	259	666.39	262	666.39	263	666.39	260	666.39	261	666.39	260	666.39	261	666.39	263	666.39	261	666.39	261		666.39	259	666.39	259	666.39	261	666.39	258	666.39	259	666.39	261	666.39	258	666.39	258	666.39	263	666.39	260
	666.432	259	666.432	263	666.432	261	666.432	264	666.432	262	666.432	261	666.432	257	666.432	260	666.432	262	666.432	259		666.432	259	666.432	259	666.432	260	666.432	261	666.432	262	666.432	263	666.432	261	666.432	259	666.432	261	666.432	259
	666.474	260	666.474	259	666.474	263	666.474	261	666.474	262	666.474	262	666.474	261	666.474	263	666.474	257	666.474	262		666.474	262	666.474	259	666.474	261	666.474	259	666.474	261	666.474	260	666.474	262	666.474	263	666.474	262	666.474	258
	666.516	260	666.516	262	666.516	263	666.516	259	666.516	258	666.516	260	666.516	259	666.516	259	666.516	263	666.516	262		666.516	263	666.516	259	666.516	262	666.516	259	666.516	261	666.516	259	666.516	262	666.516	262	666.516	258	666.516	258
	666.559	259	666.559	261	666.559	260	666.559	260	666.559	260	666.559	261	666.559	263	666.559	259	666.559	259	666.559	263		666.559	260	666.559	259	666.559	258	666.559	262	666.559	261	666.559	260	666.559	260	666.559	259	666.559	260	666.559	261
	666.601	260	666.601	261	666.601	259	666.601	262	666.601	258	666.601	259	666.601	262	666.601	262	666.601	265	666.601	263		666.601	263	666.601	262	666.601	260	666.601	258	666.601	260	666.601	262	666.601	257	666.601	261	666.601	263	666.601	261
	666.643	260	666.643	266	666.643	259	666.643	264	666.643	259	666.643	265	666.643	263	666.643	263	666.643	262	666.643	261		666.643	262	666.643	263	666.643	264	666.643	261	666.643	261	666.643	262	666.643	262	666.643	260	666.643	263	666.643	263
	666.685	260	666.685	262	666.685	263	666.685	260	666.685	262	666.685	260	666.685	258	666.685	265	666.685	258	666.685	263		666.685	262	666.685	261	666.685	261	666.685	257	666.685	260	666.685	261	666.685	258	666.685	258	666.685	261	666.685	262
	666.727	259	666.727	264	666.727	260	666.727	261	666.727	260	666.727	261	666.727	266	666.727	260	666.727	261	666.727	264		666.727	260	666.727	264	666.727	261	666.727	257	666.727	259	666.727	264	666.727	261	666.727	259	666.727	258	666.727	264

## Sheet: Sheet2
OIR=3:1					OIR=1:1					OIR=1:3
t(s)	wavelength position of CERS (nm)	t(s)	RH(%)		t(s)	wavelength position of CERS (nm)	t(s)	RH(%)		t(s)	wavelength position of CERS (nm)	t(s)	RH(%)
1	640.477	1	60.5		1	641.102	1	77.3		1	638.562	1	65.5
1	641.798	2	60.5		1	642.543	2	77.3		1	641.544	2	65.5
1	643.925	3	60.5		1	644.671	3	77.3		1	647.568	3	65.5
1	648.201	4	60.5		1	648.8	4	77.3		1	650.906	4	65.5
1	648.478	5	60.5		1	649.127	5	77.3		1	656.812	5	65.5
1	650.028	6	60.5		1	657.324	6	77.3		2	638.523	6	65.5
2	640.37	7	60.5		2	641.124	7	77.3		2	641.489	7	65.5
2	641.723	8	60.5		2	647.286	8	77.3		2	645.938	8	65.5
2	643.775	9	60.5		2	649.128	9	77.3		2	647.518	9	65.5
2	648.385	10	60.5		2	650.794	10	77.3		2	650.848	10	65.5
2	649.912	11	60.5		2	657.304	11	77.3		2	655.482	11	65.5
3	640.282	12	60.5		3	641.127	12	77.3		2	656.769	12	65.5
3	641.584	13	60.5		3	642.533	13	77.3		3	638.514	13	65.5
3	643.7	14	60.5		3	644.702	14	77.3		3	641.458	14	65.5
3	648.282	15	60.5		3	649.142	15	77.3		3	645.92	15	65.5
3	649.781	16	60.5		3	650.785	16	77.3		3	647.481	16	65.5
3	656.472	17	60.5		3	657.325	17	77.3		3	650.823	17	65.5
4	640.21	18	60.5		4	641.095	18	77.3		3	656.711	18	65.5
4	641.547	19	60.5		4	642.505	19	77.3		4	641.468	19	65.5
4	643.632	20	60.5		4	644.63	20	77.3		4	645.934	20	65.5
4	647.946	21	60.5		4	647.21	21	77.3		4	647.484	21	65.5
4	648.227	22	60.5		4	649.093	22	77.3		4	650.82	22	65.5
4	649.76	23	60.5		4	657.298	23	77.3		4	656.732	23	65.5
4	656.401	24	60.5		5	641.029	24	77.3		5	641.424	24	65.5
5	640.153	25	60.5		5	642.48	25	77.3		5	645.937	25	65.5
5	641.478	26	60.5		5	644.608	26	77.3		5	647.455	26	65.5
5	643.565	27	60.5		5	649.047	27	77.3		5	650.793	27	65.5
5	647.865	28	60.5		5	650.691	28	77.3		5	655.448	28	65.5
5	648.151	29	60.5		6	641.03	29	77.3		5	656.689	29	65.5
5	649.679	30	60.5		6	644.675	30	77.3		6	641.409	30	65.5
6	640.045	31	60.5		6	649.109	31	77.3		6	645.881	31	65.5
6	641.378	32	60.5		7	641.023	32	77.3		6	647.424	32	65.5
6	647.746	33	60.5		7	642.476	33	77.3		6	650.767	33	65.5
6	648.063	34	60.5		7	644.568	34	77.3		6	655.349	34	65.5
6	649.591	35	60.5		7	649.029	35	77.3		6	656.682	35	65.5
6	656.202	36	60.5		7	650.666	36	77.3		7	641.379	36	65.5
7	640.013	37	60.5		8	641.007	37	77.3		7	645.854	37	65.5
7	641.306	38	60.5		8	642.433	38	77.3		7	647.395	38	65.5
7	647.735	39	60.5		8	649.008	39	77.3		7	650.738	39	65.5
7	648.007	40	60.5		8	657.189	40	77.3		7	656.628	40	65.5
7	649.551	41	60.5		9	641.055	41	77.3		8	641.349	41	65.5
7	656.192	42	60.5		9	642.382	42	77.3		8	645.834	42	65.5
8	639.94	43	60.5		9	649.042	43	77.3		8	647.383	43	65.5
8	641.243	44	60.5		10	641.065	44	77.3		8	650.71	44	65.5
8	647.649	45	60.5		10	642.483	45	77.3		8	655.34	45	65.5
8	647.933	46	60.5		10	644.619	46	77.3		8	656.618	46	65.5
8	649.413	47	60.5		10	648.698	47	77.3		9	638.358	47	65.5
8	656.109	48	60.5		10	649.085	48	77.3		9	641.324	48	65.5
9	639.843	49	60.5		10	657.285	49	77.3		9	645.797	49	65.5
9	641.159	50	60.5		11	641.086	50	77.3		9	647.348	50	65.5
9	647.589	51	60.5		11	642.496	51	77.3		9	650.694	51	65.5
9	647.826	52	60.5		11	644.628	52	77.3		9	655.313	52	65.5
9	649.379	53	60.5		11	648.747	53	77.3		9	656.583	53	65.5
9	656.023	54	60.5		11	649.085	54	77.3		10	641.324	54	65.5
10	639.747	55	60.5		11	657.261	55	77.3		10	645.796	55	65.5
10	641.059	56	60.5		12	641.039	56	77.3		10	647.335	56	65.5
10	647.476	57	60.5		12	642.465	57	77.3		10	650.691	57	65.5
10	647.741	58	60.5		12	644.586	58	77.3		10	655.258	58	65.5
10	649.27	59	60.5		12	648.719	59	77.3		10	656.573	59	65.5
10	655.929	60	60.5		12	649.042	60	77.3		11	638.328	60	65.5
11	639.681	61	60.5		12	657.224	61	77.3		11	641.287	61	65.5
11	641.007	62	60.5		13	642.595	62	77.3		11	647.308	62	65.5
11	647.41	63	60.5		13	644.523	63	77.3		11	650.661	63	65.5
11	647.684	64	60.5		13	648.866	64	77.3		11	655.303	64	65.5
11	649.22	65	60.5		13	649.175	65	77.3		11	656.536	65	65.5
11	655.861	66	60.5		14	640.991	66	77.3		12	638.313	66	65.5
12	639.632	67	60.5		14	644.51	67	77.3		12	641.279	67	65.5
12	640.929	68	60.5		14	648.997	68	77.3		12	645.753	68	65.5
12	643.048	69	60.5		14	657.142	69	77.3		12	647.283	69	65.5
12	647.338	70	60.5		15	641.131	70	77.3		12	650.639	70	65.5
12	647.608	71	60.5		15	642.563	71	77.3		12	655.227	71	65.5
12	649.136	72	60.5		15	644.681	72	77.3		12	656.538	72	65.5
12	655.805	73	60.5		15	648.83	73	77.3		13	638.28	73	65.5
13	639.54	74	60.5		15	649.161	74	77.3		13	641.242	74	65.5
13	640.842	75	60.5		15	657.347	75	77.3		13	645.691	75	65.5
13	642.963	76	60.5		16	641.142	76	77.3		13	647.265	76	65.5
13	647.542	77	60.5		16	642.599	77	77.3		13	650.609	77	65.5
13	649.055	78	60.5		16	644.692	78	77.3		13	655.256	78	65.5
14	639.399	79	60.5		16	648.813	79	77.3		13	656.518	79	65.5
14	640.726	80	60.5		16	649.157	80	77.3		14	641.23	80	65.5
14	642.828	81	60.5		16	657.349	81	77.3		14	645.681	81	65.5
14	647.119	82	60.5		17	642.626	82	77.3		14	647.241	82	65.5
14	647.4	83	60.5		17	644.714	83	77.3		14	650.582	83	65.5
14	648.951	84	60.5		17	649.206	84	77.3		14	655.202	84	65.5
15	639.362	85	60.5		18	641.139	85	77.3		14	656.479	85	65.5
15	640.653	86	60.5		18	642.587	86	77.3		15	641.208	86	65.5
15	642.755	87	60.5		18	644.695	87	77.3		15	645.699	87	65.5
15	647.039	88	60.5		18	649.136	88	77.3		15	647.247	88	65.5
15	647.361	89	60.5		18	657.332	89	77.3		15	650.577	89	65.5
15	648.868	90	60.5		19	641.136	90	77.3		15	655.201	90	65.5
16	639.3	91	60.5		19	642.599	91	77.3		15	656.484	91	65.5
16	640.604	92	60.5		19	644.697	92	77.3		16	641.207	92	65.5
16	642.692	93	60.5		19	649.15	93	77.3		16	645.629	93	65.5
16	647.018	94	60.5		19	650.828	94	77.3		16	647.22	94	65.5
16	647.299	95	60.5		20	641.12	95	77.3		16	650.563	95	65.5
16	648.828	96	60.5		20	642.545	96	77.3		16	656.469	96	65.5
16	655.442	97	60.5		20	644.68	97	77.3		17	641.165	97	65.5
17	639.227	98	60.5		20	649.126	98	77.3		17	645.671	98	65.5
17	640.538	99	60.5		20	650.759	99	77.3		17	647.177	99	65.5
17	642.614	100	60.5		20	657.3	100	77.3		17	650.528	100	65.5
17	646.932	101	60.5		21	641.134	101	77.3		17	655.13	101	65.5
17	647.212	102	60.5		21	642.587	102	77.3		18	641.161	102	65.5
17	648.742	103	60.5		21	644.689	103	77.3		18	645.6	103	65.5
17	655.385	104	60.5		21	649.132	104	77.3		18	647.179	104	65.5
18	639.152	105	60.5		21	657.322	105	77.3		18	650.507	105	65.5
18	640.451	106	60.5		22	641.093	106	77.3		18	655.127	106	65.5
18	642.555	107	60.5		22	642.502	107	77.3		18	656.432	107	65.5
18	646.872	108	60.5		22	644.654	108	77.3		19	641.151	108	65.5
18	647.142	109	60.5		22	648.743	109	77.3		19	645.616	109	65.5
18	648.653	110	60.5		22	649.086	110	77.3		19	647.172	110	65.5
18	655.314	111	60.5		22	657.237	111	77.3		19	650.501	111	65.5
19	639.097	112	60.5		23	641.134	112	77.3		19	655.164	112	65.5
19	640.41	113	60.4		23	642.588	113	77.3		19	656.401	113	65.5
19	642.49	114	60.5		23	644.694	114	77.3		20	638.15	114	65.5
19	646.833	115	60.5		23	648.826	115	77.3		20	641.12	115	65.5
19	647.092	116	60.5		23	649.135	116	77.3		20	645.582	116	65.5
19	648.596	117	60.5		24	641.035	117	77.3		20	647.139	117	65.5
19	655.241	118	60.4		24	644.558	118	77.3		20	650.472	118	65.5
20	639.037	119	60.5		24	649.043	119	77.3		20	656.389	119	65.5
20	640.34	120	60.5		24	657.207	120	77.3		21	641.092	120	65.5
20	646.716	121	60.5		25	641.099	121	77.3		21	645.53	121	65.5
20	647.014	122	60.5		25	642.592	122	77.3		21	647.122	122	65.5
20	648.543	123	60.5		25	644.654	123	77.3		21	650.438	123	65.5
20	655.182	124	60.4		25	649.122	124	77.3		21	656.346	124	65.5
21	638.963	125	60.5		26	641.031	125	77.3		22	638.099	125	65.5
21	640.271	126	60.5		26	642.436	126	77.3		22	641.07	126	65.5
21	646.698	127	60.5		26	644.612	127	77.3		22	645.541	127	65.5
21	646.953	128	60.5		26	649.038	128	77.3		22	647.09	128	65.5
21	648.491	129	60.5		26	657.249	129	77.3		22	650.422	129	65.5
21	655.108	130	60.5		27	640.989	130	77.3		22	655.037	130	65.5
22	638.882	131	60.4		27	642.464	131	77.3		22	656.346	131	65.5
22	640.168	132	60.5		27	649.018	132	77.3		23	641.045	132	65.5
22	646.574	133	60.4		27	657.179	133	77.3		23	645.554	133	65.5
22	646.876	134	60.5		28	640.931	134	77.3		23	647.076	134	65.5
22	648.387	135	60.4		28	642.4	135	77.3		23	650.409	135	65.5
22	655.037	136	60.4		28	648.973	136	77.3		23	655.074	136	65.5
23	638.831	137	60.4		28	657.16	137	77.3		23	656.314	137	65.5
23	640.136	138	60.4		29	641.054	138	77.3		24	638.038	138	65.5
23	646.529	139	60.4		29	642.464	139	77.3		24	641.012	139	65.5
23	646.804	140	60.4		29	644.634	140	77.3		24	645.477	140	65.5
23	648.345	141	60.4		29	648.722	141	77.3		24	647.036	141	65.5
23	654.958	142	60.4		29	649.063	142	77.3		24	650.366	142	65.5
24	638.668	143	60.4		30	641.091	143	77.3		24	656.279	143	65.5
24	639.953	144	60.4		30	642.475	144	77.3		25	640.993	144	65.5
24	646.649	145	60.4		30	644.614	145	77.3		25	645.455	145	65.5
24	648.201	146	60.4		30	648.714	146	77.3		25	647.028	146	65.5
24	654.854	147	60.4		30	649.064	147	77.3		25	650.364	147	65.5
25	638.636	148	60.4		30	650.708	148	77.3		25	654.988	148	65.5
25	639.959	149	60.4		30	657.273	149	77.3		25	656.245	149	65.5
25	646.313	150	60.4		31	641.1	150	77.3		26	640.979	150	65.5
25	646.619	151	60.4		31	642.512	151	77.3		26	645.452	151	65.5
25	648.156	152	60.4		31	644.65	152	77.3		26	646.993	152	65.5
25	654.798	153	60.4		31	648.745	153	77.3		26	650.333	153	65.5
26	638.589	154	60.4		31	649.085	154	77.3		26	656.236	154	65.5
26	639.886	155	60.4		31	657.298	155	77.3		27	640.938	155	65.5
26	646.311	156	60.4		32	641.082	156	77.3		27	645.408	156	65.5
26	646.567	157	60.4		32	642.553	157	77.3		27	646.957	157	65.5
26	648.084	158	60.4		32	644.62	158	77.3		27	650.291	158	65.5
26	654.743	159	60.4		32	649.102	159	77.3		27	654.916	159	65.5
27	638.41	160	60.4		32	650.727	160	77.3		27	656.218	160	65.5
27	639.786	161	60.4		33	641.093	161	77.3		28	640.931	161	65.5
27	646.095	162	60.4		33	642.541	162	77.3		28	645.418	162	65.5
27	646.433	163	60.4		33	644.654	163	77.3		28	646.953	163	65.5
27	647.94	164	60.4		33	648.797	164	77.3		28	650.286	164	65.5
27	654.555	165	60.4		33	649.098	165	77.3		28	654.913	165	65.5
28	638.44	166	60.4		33	650.748	166	77.3		28	656.187	166	65.5
28	639.759	167	60.4		33	657.284	167	77.3		29	640.899	167	65.5
28	646.423	168	60.4		34	641.094	168	77.3		29	645.371	168	65.5
28	647.946	169	60.4		34	642.489	169	77.3		29	646.919	169	65.5
28	654.599	170	60.4		34	644.628	170	77.3		29	650.25	170	65.5
29	638.372	171	60.4		34	648.687	171	77.3		29	654.883	171	65.5
29	639.662	172	60.4		34	649.081	172	77.3		29	656.141	172	65.5
29	646.071	173	60.4		34	657.258	173	77.3		30	640.905	173	65.5
29	646.349	174	60.4		35	641.092	174	77.3		30	645.368	174	65.5
29	647.876	175	60.4		35	642.521	175	77.3		30	646.918	175	65.5
29	654.524	176	60.4		35	648.784	176	77.3		30	650.244	176	65.5
30	638.267	177	60.4		35	649.102	177	77.3		30	654.868	177	65.5
30	639.611	178	60.4		35	657.248	178	77.3		30	656.155	178	65.5
30	645.977	179	60.4		36	641.019	179	77.3		31	640.865	179	65.5
30	646.264	180	60.4		36	642.435	180	77.3		31	645.333	180	65.5
30	647.779	181	60.4		36	644.533	181	77.3		31	646.873	181	65.5
30	654.405	182	60.4		36	648.665	182	77.3		31	650.218	182	65.5
31	638.227	183	60.4		36	649.018	183	77.3		31	654.836	183	65.5
31	639.491	184	60.4		36	657.202	184	77.3		31	656.125	184	65.5
31	645.927	185	60.4		37	641.072	185	77.3		32	640.842	185	65.5
31	646.187	186	60.4		37	642.505	186	77.3		32	645.286	186	65.5
31	647.707	187	60.4		37	649.09	187	77.3		32	646.861	187	65.5
31	654.352	188	60.4		37	657.264	188	77.3		32	650.196	188	65.5
32	638.139	189	60.4		38	641.015	189	77.3		32	654.785	189	65.5
32	639.429	190	60.4		38	649.039	190	77.3		32	656.091	190	65.5
32	645.821	191	60.4		38	657.204	191	77.3		33	640.807	191	65.5
32	646.121	192	60.4		39	641.033	192	77.3		33	645.226	192	65.5
32	647.602	193	60.4		39	642.485	193	77.3		33	646.825	193	65.5
32	649.594	194	60.4		39	644.558	194	77.3		33	650.154	194	65.5
32	654.267	195	60.4		39	649.042	195	77.3		33	654.793	195	65.5
33	638.039	196	60.4		40	641.008	196	77.3		33	656.063	196	65.5
33	639.345	197	60.4		40	642.499	197	77.3		34	640.798	197	65.5
33	645.752	198	60.4		40	644.605	198	77.3		34	645.235	198	65.5
33	646.012	199	60.4		40	648.699	199	77.3		34	646.815	199	65.5
33	647.541	200	60.4		40	649.049	200	77.3		34	650.126	200	65.5
33	649.519	201	60.4		40	657.259	201	77.3		34	654.755	201	65.5
33	654.173	202	60.4		41	641.1	202	77.3		34	656.037	202	65.5
34	637.991	203	60.4		41	642.511	203	77.3		35	640.766	203	65.5
34	639.299	204	60.4		41	648.748	204	77.3		35	645.204	204	65.5
34	645.715	205	60.4		41	649.092	205	77.3		35	646.784	205	65.5
34	645.976	206	60.4		41	657.272	206	77.3		35	650.115	206	65.5
34	647.502	207	60.4		42	641.097	207	77.3		35	654.748	207	65.5
34	654.148	208	60.4		42	642.592	208	77.3		35	656.021	208	65.5
35	637.972	209	60.4		42	644.647	209	77.3		36	640.732	209	65.5
35	639.262	210	60.4		42	649.111	210	77.3		36	645.2	210	65.5
35	645.643	211	60.4		42	650.781	211	77.3		36	646.752	211	65.5
35	645.927	212	60.4		42	657.272	212	77.3		36	650.082	212	65.5
35	647.442	213	60.4		43	641.191	213	77.3		36	654.706	213	65.5
35	654.101	214	60.4		43	642.624	214	77.3		36	655.988	214	65.5
36	637.903	215	60.4		43	648.834	215	77.3		37	640.722	215	65.5
36	639.218	216	60.4		43	649.207	216	77.3		37	645.17	216	65.5
36	645.595	217	60.4		43	652.847	217	77.3		37	646.745	217	65.5
36	645.866	218	60.4		43	657.412	218	77.3		37	650.072	218	65.5
36	647.381	219	60.4		44	641.186	219	77.3		37	654.709	219	65.5
36	649.337	220	60.4		44	642.59	220	77.3		37	655.977	220	65.5
36	654.009	221	60.4		44	644.706	221	77.3		38	640.715	221	65.5
37	637.808	222	60.4		44	648.835	222	77.3		38	645.143	222	65.5
37	639.101	223	60.4		44	649.181	223	77.3		38	646.729	223	65.5
37	641.181	224	60.4		44	650.861	224	77.3		38	650.059	224	65.5
37	645.505	225	60.4		44	657.389	225	77.3		38	654.683	225	65.5
37	645.758	226	60.4		45	641.109	226	77.3		38	655.974	226	65.5
37	647.274	227	60.4		45	642.511	227	77.3		39	640.686	227	65.5
37	649.255	228	60.4		45	644.656	228	77.3		39	645.158	228	65.5
37	653.93	229	60.4		45	648.777	229	77.3		39	646.704	229	65.5
37	655.687	230	60.4		45	649.123	230	77.3		39	650.033	230	65.5
38	637.72	231	60.4		45	650.781	231	77.3		39	654.645	231	65.5
38	639.037	232	60.4		45	652.794	232	77.3		39	655.932	232	65.5
38	645.699	233	60.4		45	657.301	233	77.3		40	640.666	233	65.5
38	647.215	234	60.4		46	641.023	234	77.3		40	645.096	234	65.5
38	649.18	235	60.4		46	642.508	235	77.3		40	646.665	235	65.5
38	653.849	236	60.4		46	648.626	236	77.3		40	650.017	236	65.5
38	655.621	237	60.4		46	648.996	237	77.3		40	654.623	237	65.5
39	637.674	238	60.4		47	641.067	238	77.3		40	655.945	238	65.5
39	638.99	239	60.4		47	642.493	239	77.3		41	640.644	239	65.5
39	641.086	240	60.4		47	644.614	240	77.3		41	645.12	240	65.5
39	645.382	241	60.4		47	648.762	241	77.3		41	646.669	241	65.5
39	645.639	242	60.4		47	649.087	242	77.3		41	649.99	242	65.5
39	647.163	243	60.4		48	641.012	243	77.3		41	654.6	243	65.5
39	649.128	244	60.4		48	642.396	244	77.3		41	655.889	244	65.5
39	653.798	245	60.4		48	644.527	245	77.3		42	640.604	245	65.5
39	655.563	246	60.4		48	648.636	246	77.3		42	645.047	246	65.5
40	637.597	247	60.4		48	649.005	247	77.3		42	646.614	247	65.5
40	638.911	248	60.4		48	657.124	248	77.3		42	649.952	248	65.5
40	645.292	249	60.4		49	641.11	249	77.3		42	654.568	249	65.5
40	645.554	250	60.4		49	642.545	250	77.3		42	655.859	250	65.5
40	647.054	251	60.4		49	644.684	251	77.3		43	640.571	251	65.5
40	649.033	252	60.4		49	648.788	252	77.3		43	645.03	252	65.5
40	653.713	253	60.4		49	649.122	253	77.3		43	646.61	253	65.5
41	637.536	254	60.4		50	642.352	254	77.3		43	649.937	254	65.5
41	638.836	255	60.4		50	642.573	255	77.3		43	654.568	255	65.5
41	645.207	256	60.4		50	649.096	256	77.3		43	655.826	256	65.5
41	645.475	257	60.4		50	657.141	257	77.3		44	640.569	257	65.5
41	646.999	258	60.4		51	641.104	258	77.3		44	645.023	258	65.5
41	648.979	259	60.4		51	642.536	259	77.3		44	646.581	259	65.5
41	653.626	260	60.4		51	648.756	260	77.3		44	649.908	260	65.5
42	637.452	261	60.4		51	649.124	261	77.3		44	654.532	261	65.5
42	639.831	262	60.4		52	641.148	262	77.3		44	655.814	262	65.5
42	645.411	263	60.4		52	642.556	263	77.3		45	640.553	263	65.4958
42	646.923	264	60.4		52	644.704	264	77.3		45	645.001	264	65.4917
42	653.553	265	60.3		52	648.829	265	77.3		45	646.567	265	65.4875
43	637.228	266	60.4		52	649.159	266	77.3		45	649.895	266	65.4833
43	639.91	267	60.4		52	650.847	267	77.3		45	654.507	267	65.4792
43	640.636	268	60.4		53	641.136	268	77.3		45	655.781	268	65.475
43	644.937	269	60.4		53	642.606	269	77.3		46	640.515	269	65.4708
43	645.222	270	60.4		53	644.688	270	77.3		46	644.956	270	65.4667
43	646.729	271	60.4		53	649.145	271	77.3		46	646.532	271	65.4625
43	647.726	272	60.4		53	650.796	272	77.3		46	649.862	272	65.4583
43	648.697	273	60.3		53	657.36	273	77.3		46	654.498	273	65.4542
43	653.364	274	60.4		54	649.056	274	77.3		46	655.765	274	65.45
44	637.23	275	60.4		55	641.145	275	77.3		47	640.466	275	65.4458
44	638.533	276	60.4		55	642.58	276	77.3		47	644.921	276	65.4417
44	640.629	277	60.4		55	644.694	277	77.3		47	646.488	277	65.4375
44	644.91	278	60.3		55	649.136	278	77.3		47	649.821	278	65.4333
44	645.201	279	60.4		55	650.79	279	77.3		47	654.416	279	65.4292
44	646.718	280	60.4		55	657.346	280	77.3		47	655.717	280	65.425
44	647.71	281	60.4		56	641.154	281	77.3		48	640.437	281	65.4208
44	648.66	282	60.4		56	642.608	282	77.3		48	644.898	282	65.4167
44	653.341	283	60.4		56	644.687	283	77.3		48	646.472	283	65.4125
45	637.198	284	60.4		56	649.169	284	77.3		48	649.783	284	65.4083
45	638.494	285	60.4		56	657.362	285	77.3		48	654.402	285	65.4042
45	644.874	286	60.4		57	641.085	286	77.3		48	655.682	286	65.4
45	645.17	287	60.4		57	642.52	287	77.3		49	640.424	287	65.4
45	646.694	288	60.4		57	644.623	288	77.3		49	644.859	288	65.4
45	648.667	289	60.4		57	649.088	289	77.3		49	646.44	289	65.4
45	653.31	290	60.3		57	650.709	290	77.3		49	649.774	290	65.4
46	637.149	291	60.4		58	640.964	291	77.3		49	654.39	291	65.4
46	638.456	292	60.4		58	642.421	292	77.3		49	655.678	292	65.4
46	644.832	293	60.4		58	650.636	293	77.3		50	640.394	293	65.4
46	645.112	294	60.3		59	641.094	294	77.3		50	644.854	294	65.4
46	646.627	295	60.3		59	642.527	295	77.3		50	646.407	295	65.4
46	648.585	296	60.4		59	644.664	296	77.3		50	649.746	296	65.4
46	653.262	297	60.4		59	649.126	297	77.3		50	654.367	297	65.4
47	637.063	298	60.3		59	657.314	298	77.3		50	655.635	298	65.4
47	638.365	299	60.3		60	641.053	299	77.3		51	640.384	299	65.4
47	644.753	300	60.3		60	642.46	300	77.3		51	644.835	300	65.4
47	645.028	301	60.4		60	644.61	301	77.3		51	646.402	301	65.4
47	646.562	302	60.4		60	649.048	302	77.3		51	649.733	302	65.4
47	648.521	303	60.3		61	641.144	303	77.3		51	654.358	303	65.4
47	653.179	304	60.3		61	649.146	304	77.3		51	655.631	304	65.4
48	637.012	305	60.4		61	657.337	305	77.3		52	640.369	305	65.4
48	638.269	306	60.3		62	641.074	306	77.3		52	644.815	306	65.4
48	644.959	307	60.4		62	642.514	307	77.3		52	646.374	307	65.4
48	646.487	308	60.3		62	649.136	308	77.3		52	649.724	308	65.4
48	648.428	309	60.3		62	657.327	309	77.3		52	654.33	309	65.4
48	653.106	310	60.3		63	641.109	310	77.3		52	655.628	310	65.4
49	636.974	311	60.3		63	642.51	311	77.3		53	640.369	311	65.4
49	638.263	312	60.3		63	644.641	312	77.3		53	644.822	312	65.4
49	644.657	313	60.3		63	649.106	313	77.3		53	646.388	313	65.4
49	644.931	314	60.3		63	657.314	314	77.3		53	649.712	314	65.4
49	646.448	315	60.3		64	641.135	315	77.3		53	654.321	315	65.4
49	648.377	316	60.4		64	644.689	316	77.3		53	655.605	316	65.4
49	653.077	317	60.3		64	648.801	317	77.3		54	640.337	317	65.4
50	638.179	318	60.4		64	649.138	318	77.3		54	644.761	318	65.4
50	644.584	319	60.3		64	657.329	319	77.3		54	646.353	319	65.4
50	644.857	320	60.3		65	640.985	320	77.3		54	649.685	320	65.4
50	646.372	321	60.4		65	642.449	321	77.3		54	654.288	321	65.4
50	648.333	322	60.4		65	648.718	322	77.3		54	655.581	322	65.4
50	652.993	323	60.3		65	649.028	323	77.3		55	640.304	323	65.4
51	636.742	324	60.3		66	641.075	324	77.3		55	644.778	324	65.4
51	638.036	325	60.3		66	642.486	325	77.3		55	646.326	325	65.4
51	644.441	326	60.3		66	644.617	326	77.3		55	649.658	326	65.4
51	644.702	327	60.3		66	649.073	327	77.3		55	654.287	327	65.4
51	646.203	328	60.4		66	657.257	328	77.3		55	655.562	328	65.4
51	648.142	329	60.4		67	641.108	329	77.3		56	640.302	329	65.4
51	652.871	330	60.3		67	642.635	330	77.3		56	644.737	330	65.4
51	654.616	331	60.3		67	644.701	331	77.3		56	646.315	331	65.4
52	636.753	332	60.3		67	649.127	332	77.3		56	649.649	332	65.4
52	638.039	333	60.3		67	657.313	333	77.3		56	654.225	333	65.4
52	644.428	334	60.3		68	642.545	334	77.3		56	655.547	334	65.4
52	644.697	335	60.3		68	649.168	335	77.3		57	640.294	335	65.4
52	646.203	336	60.3		69	642.443	336	77.3		57	644.753	336	65.4
52	648.155	337	60.3		70	641.102	337	77.3		57	646.302	337	65.4
52	652.842	338	60.3		70	642.557	338	77.3		57	649.636	338	65.4
52	654.584	339	60.3		70	649.12	339	77.3		57	654.264	339	65.4
53	636.69	340	60.3		70	657.321	340	77.3		57	655.531	340	65.4
53	637.977	341	60.3		71	641.096	341	77.3		58	640.279	341	65.4
53	644.642	342	60.3		71	642.488	342	77.3		58	644.729	342	65.4
53	646.154	343	60.3		71	649.096	343	77.3		58	646.276	343	65.4
53	648.11	344	60.3		71	657.296	344	77.3		58	649.61	344	65.4
53	652.783	345	60.3		72	642.402	345	77.3		58	654.21	345	65.4
53	654.539	346	60.3		73	641.122	346	77.3		58	655.498	346	65.4
54	636.549	347	60.3		73	642.565	347	77.3		59	640.258	347	65.4
54	637.845	348	60.3		73	644.656	348	77.3		59	644.696	348	65.4
54	644.237	349	60.3		73	648.774	349	77.3		59	646.274	349	65.4
54	644.548	350	60.3		73	649.142	350	77.3		59	649.601	350	65.4
54	646.032	351	60.3		73	650.761	351	77.3		59	654.191	351	65.4
54	647.98	352	60.3		73	657.298	352	77.3		59	655.498	352	65.4
55	636.539	353	60.3		74	641.117	353	77.3		60	640.24	353	65.4
55	637.876	354	60.3		74	642.561	354	77.3		60	644.686	354	65.4
55	644.498	355	60.3		74	644.667	355	77.3		60	646.247	355	65.4
55	645.998	356	60.3		74	648.769	356	77.3		60	649.572	356	65.4
55	647.961	357	60.3		74	649.132	357	77.3		60	654.197	357	65.4
55	652.656	358	60.3		74	657.302	358	77.3		60	655.465	358	65.4
56	636.507	359	60.3		75	641.057	359	77.3		61	640.216	359	65.4
56	637.779	360	60.3		75	642.525	360	77.3		61	644.687	360	65.4
56	644.307	361	60.3		75	644.572	361	77.3		61	646.226	361	65.4
56	644.469	362	60.3		75	649.076	362	77.3		61	649.557	362	65.4
56	645.941	363	60.3		75	650.738	363	77.3		61	654.177	363	65.4
56	647.925	364	60.3		75	657.255	364	77.3		61	655.459	364	65.4
56	652.587	365	60.3		76	641.03	365	77.3		62	640.207	365	65.4
57	636.402	366	60.3		76	642.455	366	77.3		62	644.649	366	65.4
57	637.701	367	60.3		76	644.571	367	77.3		62	646.199	367	65.4
57	644.094	368	60.4		76	649.057	368	77.3		62	649.541	368	65.4
57	644.369	369	60.3		77	641.148	369	77.3		62	654.135	369	65.4
57	645.847	370	60.3		77	642.559	370	77.3		62	655.426	370	65.4
57	647.824	371	60.3		77	649.135	371	77.3		62	659.157	371	65.4
57	652.498	372	60.3		77	657.321	372	77.3		63	640.17	372	65.4
57	654.246	373	60.3		78	641.038	373	77.3		63	644.652	373	65.4
58	636.346	374	60.3		78	642.552	374	77.3		63	646.201	374	65.4
58	637.689	375	60.3		78	644.669	375	77.3		63	649.53	375	65.4
58	641.983	376	60.3		78	648.755	376	77.3		63	654.129	376	65.4
58	644.019	377	60.3		78	649.116	377	77.3		63	655.417	377	65.4
58	644.312	378	60.3		79	641.079	378	77.3		64	640.157	378	65.4
58	645.805	379	60.3		79	642.469	379	77.3		64	644.637	379	65.4
58	647.765	380	60.3		79	644.649	380	77.3		64	646.188	380	65.4
58	652.435	381	60.3		79	648.734	381	77.3		64	649.51	381	65.4
58	654.193	382	60.3		79	649.08	382	77.3		64	654.141	382	65.4
59	637.561	383	60.3		79	657.263	383	77.3		64	655.396	383	65.4
59	643.926	384	60.3		80	640.942	384	77.3		64	659.117	384	65.4
59	644.225	385	60.3		80	642.372	385	77.3		65	640.133	385	65.4
59	645.706	386	60.3		80	648.631	386	77.3		65	644.606	386	65.4
60	636.221	387	60.4		80	648.977	387	77.3		65	646.145	387	65.4
60	637.54	388	60.3		81	641.065	388	77.3		65	649.474	388	65.4
60	641.915	389	60.3		81	648.706	389	77.3		65	654.116	389	65.4
60	643.892	390	60.3		81	649.054	390	77.3		65	655.373	390	65.4
60	644.183	391	60.4		81	657.249	391	77.3		65	659.093	391	65.4
60	645.703	392	60.3		82	641.107	392	77.3		66	640.098	392	65.4
60	652.323	393	60.3		82	642.555	393	77.3		66	644.576	393	65.4
60	654.054	394	60.3		82	644.66	394	77.3		66	646.112	394	65.4
61	636.213	395	60.3		82	648.764	395	77.3		66	649.457	395	65.4
61	637.473	396	60.3		82	649.1	396	77.3		66	654.081	396	65.4
61	641.85	397	60.3		83	641.114	397	77.3		66	655.338	397	65.4
61	643.855	398	60.3		83	642.524	398	77.3		66	659.065	398	65.4
61	644.132	399	60.4		83	644.661	399	77.3		67	640.078	399	65.4
61	645.614	400	60.3		83	648.756	400	77.3		67	644.563	400	65.4
61	652.275	401	60.3		83	649.109	401	77.3		67	646.104	401	65.4
61	654.006	402	60.3		83	657.33	402	77.3		67	649.432	402	65.4
62	643.802	403	60.3		84	642.427	403	77.3		67	654.036	403	65.4
62	644.052	404	60.3		84	648.946	404	77.3		67	655.303	404	65.4
62	645.58	405	60.3		85	642.333	405	77.3		68	640.068	405	65.4
62	647.546	406	60.3		85	648.903	406	77.3		68	644.501	406	65.4
62	653.899	407	60.3		86	641.049	407	77.3		68	646.074	407	65.4
63	637.344	408	60.3		86	642.46	408	77.3		68	649.417	408	65.4
63	644.012	409	60.3		86	649.056	409	77.3		68	654.062	409	65.4
63	645.495	410	60.3		87	641.037	410	77.3		68	655.314	410	65.4
63	647.452	411	60.3		87	642.483	411	77.3		69	640.042	411	65.4
63	653.896	412	60.3		87	644.667	412	77.3		69	644.521	412	65.4
64	637.301	413	60.3		87	648.839	413	77.3		69	646.058	413	65.4
64	643.753	414	60.3		87	649.085	414	77.3		69	649.385	414	65.4
64	643.964	415	60.3		88	641.021	415	77.3		69	654.02	415	65.4
64	645.444	416	60.3		88	642.394	416	77.3		69	655.266	416	65.4
65	635.922	417	60.3		88	642.556	417	77.3		70	640.032	417	65.4
65	643.59	418	60.3		88	649.019	418	77.3		70	644.467	418	65.4
65	643.856	419	60.3		89	641.137	419	77.3		70	646.047	419	65.4
65	645.379	420	60.3		89	642.545	420	77.3		70	649.364	420	65.4
65	647.328	421	60.3		89	644.664	421	77.3		70	655.261	421	65.4
65	651.997	422	60.3		89	648.803	422	77.3		71	640.023	422	65.4
65	653.743	423	60.3		89	649.13	423	77.3		71	644.486	423	65.4
66	635.869	424	60.3		90	641.049	424	77.3		71	646.046	424	65.4
66	643.531	425	60.3		90	642.515	425	77.3		71	649.353	425	65.4
66	643.812	426	60.3		90	644.606	426	77.3		71	653.986	426	65.4
66	645.309	427	60.3		90	649.047	427	77.3		71	655.248	427	65.4
66	647.242	428	60.3		91	641.043	428	77.3		72	640.001	428	65.4
66	651.938	429	60.3		91	642.508	429	77.3		72	644.403	429	65.4
66	653.685	430	60.3		91	644.615	430	77.3		72	646.007	430	65.4
67	635.783	431	60.3		91	649.074	431	77.3		72	649.338	431	65.4
67	643.455	432	60.3		92	641.091	432	77.3		72	653.976	432	65.4
67	643.728	433	60.3		92	642.489	433	77.3		72	655.22	433	65.4
67	645.224	434	60.3		92	644.591	434	77.3		73	639.988	434	65.4
67	647.21	435	60.3		92	644.704	435	77.3		73	644.434	435	65.4
67	651.855	436	60.3		92	649.082	436	77.3		73	645.991	436	65.4
67	653.618	437	60.3		92	657.287	437	77.3		73	649.317	437	65.4
68	635.554	438	60.3		93	641.056	438	77.3		73	653.957	438	65.4
68	643.466	439	60.3		93	642.47	439	77.3		73	655.21	439	65.4
68	645.039	440	60.3		93	649.049	440	77.3		74	639.954	440	65.4
68	646.958	441	60.3		93	657.237	441	77.3		74	644.394	441	65.4
69	635.535	442	60.3		94	641.08	442	77.3		74	645.964	442	65.4
69	643.203	443	60.3		94	642.498	443	77.3		74	649.288	443	65.4
69	643.477	444	60.3		94	649.107	444	77.3		74	655.198	444	65.4
69	644.982	445	60.3		95	641.058	445	77.3		75	639.937	445	65.4
69	646.93	446	60.3		95	642.493	446	77.3		75	644.402	446	65.4
69	653.344	447	60.3		95	646.894	447	77.3		75	645.945	447	65.4
70	635.507	448	60.3		95	648.704	448	77.3		75	649.264	448	65.4
70	643.198	449	60.3		95	649.074	449	77.3		75	655.15	449	65.4
70	643.462	450	60.3		95	657.276	450	77.3		76	639.913	450	65.4
70	644.964	451	60.3		96	641.024	451	77.3		76	644.36	451	65.4
70	646.903	452	60.3		96	646.947	452	77.3		76	645.93	452	65.4
70	653.321	453	60.3		96	648.787	453	77.3		76	649.243	453	65.4
71	635.515	454	60.3		96	649.047	454	77.3		76	655.13	454	65.4
71	636.832	455	60.3		97	641.06	455	77.3		77	639.874	455	65.4
71	643.191	456	60.3		97	642.453	456	77.3		77	644.315	456	65.4
71	643.461	457	60.3		97	648.706	457	77.3		77	645.902	457	65.4
71	644.984	458	60.3		97	649.067	458	77.3		77	649.225	458	65.4
71	646.909	459	60.3		97	657.239	459	77.3		77	655.125	459	65.4
71	653.339	460	60.3		98	641.022	460	77.3		78	639.871	460	65.4
72	635.51	461	60.3		98	642.513	461	77.3		78	644.323	461	65.4
72	636.822	462	60.3		98	649.086	462	77.3		78	645.878	462	65.4
72	643.183	463	60.3		99	641.137	463	77.3		78	649.208	463	65.4
72	643.438	464	60.3		99	642.52	464	77.3		78	653.817	464	65.4
72	644.954	465	60.3		99	644.703	465	77.3		78	655.096	465	65.4
72	646.912	466	60.3		99	649.14	466	77.3		79	639.831	466	65.4
72	653.309	467	60.3		100	641.095	467	77.3		79	644.289	467	65.4
73	635.417	468	60.3		100	642.523	468	77.3		79	645.859	468	65.4
73	643.075	469	60.3		100	644.672	469	77.3		79	649.18	469	65.4
73	643.357	470	60.3		100	649.096	470	77.3		79	653.839	470	65.4
73	644.866	471	60.3		101	641.119	471	77.3		79	655.06	471	65.4
73	646.811	472	60.3		101	642.551	472	77.3		79	658.816	472	65.4
73	653.252	473	60.3		101	644.663	473	77.3		80	639.822	473	65.4
74	635.409	474	60.3		101	649.128	474	77.3		80	644.242	474	65.4
74	643.054	475	60.3		102	641.09	475	77.3		80	645.837	475	65.4
74	643.328	476	60.3		102	644.61	476	77.3		80	649.158	476	65.4
74	644.812	477	60.3		102	649.088	477	77.3		80	655.051	477	65.4
74	653.185	478	60.3		103	641.066	478	77.3		81	639.786	478	65.4
75	635.32	479	60.3		103	642.511	479	77.3		81	645.815	479	65.4
75	642.985	480	60.3		103	644.65	480	77.3		81	649.134	480	65.4
75	643.24	481	60.3		103	648.743	481	77.3		81	653.75	481	65.4
75	644.737	482	60.3		103	649.086	482	77.3		81	655.019	482	65.4
75	646.692	483	60.3		103	657.287	483	77.3		81	658.742	483	65.4
76	642.885	484	60.3		104	641.053	484	77.3		82	639.779	484	65.4
76	643.176	485	60.3		104	642.485	485	77.3		82	644.222	485	65.4
76	644.668	486	60.3		104	644.603	486	77.3		82	645.791	486	65.4
76	646.616	487	60.3		104	649.078	487	77.3		82	649.116	487	65.4
76	649.179	488	60.3		104	657.264	488	77.3		82	655	488	65.4
76	651.307	489	60.3		105	641.063	489	77.3		83	639.751	489	65.4
76	653.05	490	60.3		105	642.525	490	77.3		83	644.187	490	65.4
77	642.821	491	60.3		105	648.822	491	77.3		83	645.758	491	65.4
77	643.117	492	60.3		105	649.096	492	77.3		83	649.093	492	65.4
77	644.628	493	60.3		106	641.052	493	77.3		83	653.714	493	65.4
77	646.581	494	60.3		106	642.476	494	77.3		83	654.97	494	65.4
77	651.23	495	60.3		106	644.62	495	77.3		84	639.74	495	65.4
77	652.991	496	60.3		106	648.672	496	77.3		84	644.197	496	65.4
78	636.34	497	60.3		106	649.023	497	77.3		84	645.753	497	65.4
78	642.779	498	60.3		106	657.238	498	77.3		84	649.082	498	65.4
78	643.06	499	60.3		107	641.066	499	77.3		84	653.689	499	65.4
78	644.576	500	60.3		107	642.519	500	77.3		84	654.956	500	65.4
78	649.096	501	60.3		107	644.621	501	77.3		85	639.722	501	65.4
78	652.933	502	60.3		107	649.083	502	77.3		85	644.17	502	65.4
79	636.352	503	60.3		107	657.258	503	77.3		85	645.731	503	65.4
79	642.732	504	60.3		108	641.112	504	77.3		85	649.058	504	65.4
79	642.993	505	60.3		108	642.554	505	77.3		85	653.65	505	65.4
79	644.512	506	60.3		108	644.646	506	77.3		85	654.95	506	65.4
79	651.107	507	60.3		108	648.745	507	77.3		86	639.685	507	65.4
79	652.849	508	60.3		108	649.123	508	77.3		86	644.149	508	65.4
80	642.665	509	60.3		108	657.297	509	77.3		86	645.721	509	65.4
80	642.913	510	60.3		109	641.157	510	77.3		86	649.044	510	65.4
80	644.414	511	60.3		109	642.62	511	77.3		86	653.644	511	65.4
80	651.045	512	60.3		109	648.837	512	77.3		86	654.923	512	65.4
80	652.798	513	60.3		109	649.171	513	77.3		87	639.702	513	65.4
81	642.861	514	60.3		110	641.111	514	77.3		87	644.112	514	65.4
81	644.319	515	60.3		110	644.659	515	77.3		87	645.711	515	65.4
81	650.999	516	60.3		110	648.779	516	77.3		87	649.031	516	65.4
82	642.528	517	60.3		110	649.116	517	77.3		87	653.653	517	65.4
82	642.812	518	60.3		110	650.761	518	77.3		87	654.921	518	65.4
82	644.303	519	60.3		111	641.089	519	77.3		88	639.699	519	65.4
82	648.868	520	60.3		111	642.522	520	77.3		88	644.143	520	65.4
82	650.914	521	60.3		111	644.626	521	77.3		88	645.711	521	65.4
83	642.502	522	60.3		111	649.089	522	77.3		88	649.034	522	65.4
83	642.734	523	60.3		111	650.738	523	77.3		88	653.667	523	65.4
83	644.237	524	60.3		111	657.286	524	77.3		88	654.915	524	65.4
83	646.177	525	60.3		112	641.15	525	77.3		88	658.606	525	65.4
83	648.826	526	60.3		112	642.607	526	77.3		89	639.652	526	65.4
83	650.866	527	60.3		112	644.697	527	77.3		89	644.106	527	65.4
84	642.431	528	60.3		112	648.794	528	77.3		89	645.656	528	65.4
84	642.699	529	60.3		112	649.149	529	77.3		89	648.994	529	65.4
84	644.199	530	60.3		112	657.331	530	77.3		89	653.594	530	65.4
84	646.159	531	60.3		113	641.183	531	77.3		89	654.896	531	65.4
84	650.826	532	60.3		113	642.627	532	77.3		89	658.601	532	65.4
85	642.395	533	60.3		113	644.745	533	77.3		90	639.612	533	65.4
85	642.659	534	60.3		113	649.178	534	77.3		90	644.06	534	65.4
85	644.159	535	60.4		113	657.35	535	77.3		90	645.629	535	65.4
85	646.101	536	60.3		114	641.172	536	77.3		90	648.958	536	65.4
85	650.773	537	60.3		114	642.614	537	77.3		90	653.561	537	65.4
85	652.506	538	60.3		114	644.72	538	77.3		90	654.861	538	65.4
86	642.284	539	60.3		114	649.159	539	77.3		90	658.578	539	65.4
86	642.584	540	60.3		114	657.383	540	77.3		91	639.614	540	65.4
86	644.097	541	60.3		115	641.107	541	77.3		91	644.042	541	65.4
86	646.032	542	60.3		115	642.498	542	77.3		91	645.619	542	65.4
86	650.71	543	60.3		115	644.616	543	77.3		91	648.952	543	65.4
86	652.448	544	60.3		115	649.088	544	77.3		91	653.528	544	65.4
87	642.235	545	60.3		115	657.289	545	77.3		91	654.841	545	65.4
87	642.508	546	60.3		116	641.077	546	77.3		91	658.559	546	65.4
87	644.029	547	60.3		116	642.485	547	77.3		92	639.608	547	65.4
87	645.965	548	60.3		116	649.083	548	77.3		92	644.052	548	65.4
87	650.617	549	60.3		117	641.103	549	77.3		92	645.6	549	65.4
88	642.179	550	60.3		117	642.546	550	77.3		92	648.933	550	65.4
88	642.425	551	60.3		117	644.64	551	77.3		92	654.828	551	65.4
88	643.933	552	60.3		117	649.096	552	77.3		92	658.553	552	65.4
88	645.883	553	60.4		117	657.302	553	77.3		93	639.576	553	65.4
88	650.525	554	60.3		118	641.153	554	77.3		93	644.012	554	65.4
89	642.101	555	60.3		118	649.139	555	77.3		93	645.604	555	65.4
89	642.354	556	60.3		118	657.33	556	77.3		93	648.913	556	65.4
89	643.816	557	60.3		119	641.025	557	77.3		93	653.523	557	65.4
89	645.811	558	60.3		119	644.585	558	77.3		93	654.801	558	65.4
89	650.444	559	60.3		119	649.03	559	77.3		93	658.537	559	65.4
90	642.032	560	60.3		119	657.222	560	77.3		94	639.595	560	65.4
90	642.315	561	60.3		120	641.057	561	77.3		94	644.015	561	65.4
90	643.801	562	60.3		120	649.092	562	77.3		94	645.596	562	65.4
90	645.77	563	60.4		120	657.299	563	77.3		94	648.92	563	65.4
90	650.421	564	60.3		121	641.144	564	77.3		94	653.555	564	65.4
91	642.018	565	60.3		121	642.558	565	77.3		94	654.795	565	65.4
91	642.28	566	60.4		121	644.711	566	77.3		94	658.525	566	65.4
91	643.795	567	60.3		121	649.158	567	77.3		95	639.525	567	65.4
91	645.721	568	60.3		121	657.349	568	77.3		95	643.953	568	65.4
91	650.396	569	60.3		122	641.073	569	77.3		95	645.549	569	65.4
92	641.951	570	60.3		122	642.533	570	77.3		95	648.87	570	65.4
92	642.233	571	60.3		122	644.628	571	77.3		95	653.477	571	65.4
92	643.745	572	60.3		122	649.096	572	77.3		95	654.756	572	65.4
92	645.706	573	60.3		122	657.294	573	77.3		95	658.484	573	65.4
92	650.337	574	60.3		123	641.098	574	77.3		96	639.495	574	65.4
92	652.076	575	60.3		123	642.521	575	77.3		96	643.939	575	65.4
93	635.556	576	60.3		123	644.661	576	77.3		96	645.514	576	65.4
93	641.928	577	60.3		123	648.746	577	77.3		96	648.84	577	65.4
93	642.184	578	60.3		123	649.098	578	77.3		96	653.467	578	65.4
93	643.676	579	60.3		123	657.285	579	77.3		96	654.735	579	65.4
93	650.292	580	60.4		124	641.076	580	77.3		96	658.439	580	65.4
93	652.025	581	60.3		124	642.511	581	77.3		97	639.484	581	65.4
94	635.465	582	60.4		124	644.655	582	77.3		97	643.93	582	65.4
94	641.816	583	60.3		124	648.71	583	77.3		97	645.495	583	65.4
94	642.09	584	60.3		124	649.082	584	77.3		97	648.824	584	65.4
94	643.586	585	60.3		124	657.273	585	77.3		97	653.424	585	65.4
94	645.554	586	60.4		125	641.077	586	77.3		97	654.706	586	65.4
94	650.208	587	60.4		125	642.551	587	77.3		97	658.439	587	65.4
95	635.401	588	60.4		125	649.099	588	77.3		98	639.49	588	65.4
95	641.788	589	60.4		126	641.122	589	77.3		98	643.935	589	65.4
95	642.047	590	60.4		126	642.583	590	77.3		98	645.476	590	65.4
95	643.546	591	60.3		126	644.704	591	77.3		98	648.802	591	65.4
95	645.503	592	60.4		126	649.149	592	77.3		98	653.432	592	65.4
95	650.148	593	60.4		126	657.319	593	77.3		98	654.706	593	65.4
95	651.904	594	60.3		127	641.039	594	77.3		99	639.47	594	65.4
96	641.677	595	60.3		127	642.508	595	77.3		99	643.918	595	65.4
96	641.971	596	60.3		127	649.057	596	77.3		99	645.468	596	65.4
96	643.467	597	60.3		128	640.988	597	77.3		99	648.796	597	65.4
96	645.39	598	60.4		128	642.409	598	77.3		99	653.421	598	65.4
96	649.542	599	60.4		128	649.081	599	77.3		99	654.688	599	65.4
96	650.071	600	60.4		129	641.07	600	77.3		99	658.391	600	65.4
97	641.669	601	60.3		129	642.517	601	77.3		100	639.432	601	65.4
97	641.941	602	60.3		129	649.059	602	77.3		100	643.855	602	65.4
97	643.41	603	60.4		129	657.213	603	77.3		100	645.422	603	65.4
97	645.378	604	60.4		130	641.114	604	77.3		100	648.753	604	65.4
97	649.549	605	60.4		130	642.557	605	77.3		100	653.357	605	65.4
97	650.036	606	60.3		130	644.666	606	77.3		100	654.647	606	65.4
97	651.814	607	60.4		130	649.131	607	77.3		100	658.346	607	65.4
98	641.647	608	60.4		131	641.015	608	77.3		101	639.404	608	65.4
98	641.897	609	60.4		131	649.032	609	77.3		101	643.85	609	65.4
98	643.409	610	60.3		131	657.278	610	77.3		101	645.431	610	65.4
98	645.345	611	60.4		132	641.115	611	77.3		101	648.746	611	65.4
98	650.003	612	60.4		132	642.607	612	77.3		101	654.646	612	65.4
99	641.584	613	60.4		132	644.696	613	77.3		101	658.358	613	65.4
99	641.871	614	60.4		132	649.167	614	77.3		102	639.376	614	65.4
99	643.359	615	60.3		132	657.366	615	77.3		102	643.832	615	65.4
99	645.305	616	60.4		133	641.092	616	77.3		102	645.385	616	65.4
99	649.97	617	60.4		133	642.559	617	77.3		102	648.715	617	65.4
100	641.75	618	60.4		133	649.118	618	77.3		102	653.349	618	65.4
100	643.214	619	60.3		133	650.766	619	77.3		102	654.62	619	65.4
100	649.833	620	60.3		133	657.318	620	77.3		103	639.369	620	65.4
101	641.705	621	60.4		134	641.07	621	77.3		103	645.373	621	65.4
101	643.195	622	60.4		134	642.519	622	77.3		103	648.701	622	65.4
101	645.099	623	60.4		134	649.085	623	77.3		103	653.308	623	65.4
101	649.785	624	60.3		135	641.142	624	77.3		103	654.586	624	65.4
102	641.296	625	60.4		135	642.53	625	77.3		103	658.308	625	65.4
102	641.579	626	60.3		135	649.135	626	77.3		104	639.327	626	65.4
102	643.077	627	60.4		135	650.75	627	77.3		104	643.76	627	65.4
102	645.038	628	60.4		135	657.355	628	77.3		104	645.339	628	65.4
102	649.682	629	60.4		136	641.072	629	77.3		104	648.667	629	65.4
103	641.282	630	60.4		136	642.517	630	77.3		104	653.265	630	65.4
103	641.563	631	60.4		136	648.786	631	77.3		104	654.547	631	65.4
103	643.06	632	60.4		136	649.108	632	77.3		104	658.287	632	65.4
103	645.002	633	60.4		136	657.293	633	77.3		105	639.345	633	65.4
103	649.175	634	60.3		137	641.137	634	77.3		105	643.776	634	65.4
103	649.663	635	60.4		137	642.597	635	77.3		105	645.34	635	65.4
104	641.263	636	60.4		137	644.68	636	77.3		105	648.667	636	65.4
104	641.525	637	60.4		137	648.811	637	77.3		105	654.561	637	65.4
104	643.003	638	60.4		137	649.158	638	77.3		105	658.276	638	65.4
104	644.974	639	60.4		137	657.339	639	77.3		106	639.298	639	65.4
104	649.114	640	60.4		138	641.154	640	77.3		106	643.722	640	65.4
104	649.603	641	60.4		138	642.689	641	77.3		106	645.301	641	65.4
105	641.23	642	60.4		138	644.699	642	77.3		106	648.631	642	65.4
105	641.467	643	60.3		138	648.821	643	77.3		106	653.251	643	65.4
105	642.958	644	60.3		138	649.157	644	77.3		106	654.526	644	65.4
105	644.924	645	60.4		138	657.361	645	77.3		106	658.231	645	65.4
105	649.081	646	60.4		139	641.044	646	77.3		107	639.27	646	65.4
105	649.564	647	60.4		139	642.536	647	77.3		107	643.706	647	65.4
105	651.348	648	60.3		139	644.608	648	77.3		107	645.286	648	65.4
106	641.418	649	60.4		139	649.091	649	77.3		107	648.609	649	65.4
106	642.912	650	60.4		139	650.734	650	77.3		107	654.5	650	65.4
106	649.074	651	60.4		139	657.258	651	77.3		107	658.223	651	65.4
106	649.523	652	60.4		140	641.072	652	77.3		108	639.241	652	65.4
106	651.278	653	60.4		140	642.582	653	77.3		108	643.67	653	65.4
107	641.382	654	60.4		140	644.661	654	77.3		108	645.25	654	65.4
107	642.859	655	60.4		140	649.082	655	77.3		108	648.576	655	65.4
107	644.796	656	60.4		140	650.729	656	77.3		108	654.458	656	65.4
107	648.972	657	60.4		140	657.293	657	77.3		108	658.184	657	65.4
107	649.475	658	60.4		141	641.149	658	77.3		109	639.233	658	65.4
108	641.314	659	60.4		141	642.554	659	77.3		109	643.653	659	65.4
108	642.794	660	60.4		141	644.719	660	77.3		109	645.22	660	65.4
108	644.729	661	60.4		141	648.817	661	77.3		109	648.55	661	65.4
108	647.293	662	60.3		141	649.165	662	77.3		109	654.448	662	65.4
108	648.881	663	60.3		141	657.368	663	77.3		109	658.151	663	65.4
108	649.389	664	60.4		142	641.127	664	77.3		110	639.198	664	65.4
108	651.131	665	60.4		142	642.568	665	77.3		110	643.667	665	65.4
109	640.979	666	60.4		142	649.133	666	77.3		110	645.213	666	65.4
109	641.225	667	60.4		142	657.287	667	77.3		110	648.533	667	65.4
109	642.738	668	60.4		143	641.121	668	77.3		110	654.436	668	65.4
109	644.691	669	60.4		143	642.552	669	77.3		110	658.124	669	65.4
109	647.216	670	60.4		143	644.68	670	77.3		111	639.188	670	65.4
109	648.832	671	60.4		143	648.812	671	77.3		111	643.63	671	65.4
109	649.346	672	60.4		143	649.137	672	77.3		111	645.218	672	65.4
109	651.064	673	60.4		143	657.32	673	77.3		111	648.535	673	65.4
110	640.951	674	60.3		144	641.091	674	77.3		111	654.419	674	65.4
110	641.219	675	60.4		144	642.512	675	77.3		111	658.122	675	65.4
110	642.702	676	60.4		144	644.62	676	77.3		112	639.181	676	65.4
110	644.65	677	60.4		144	648.747	677	77.3		112	643.587	677	65.4
110	647.162	678	60.4		144	649.084	678	77.3		112	645.184	678	65.4
110	648.808	679	60.4		144	657.274	679	77.3		112	648.505	679	65.4
110	649.312	680	60.4		145	641.136	680	77.3		112	654.394	680	65.4
110	651.052	681	60.4		145	642.634	681	77.3		112	658.103	681	65.4
111	640.885	682	60.4		145	644.714	682	77.3		113	639.167	682	65.4
111	641.167	683	60.4		145	649.16	683	77.3		113	643.586	683	65.4
111	642.652	684	60.4		145	657.369	684	77.3		113	645.167	684	65.4
111	644.618	685	60.4		146	641.178	685	77.3		113	648.499	685	65.4
111	648.786	686	60.4		146	642.6	686	77.3		113	653.123	686	65.4
111	649.251	687	60.4		146	644.694	687	77.3		113	654.374	687	65.4
111	650.999	688	60.4		146	649.182	688	77.3		113	658.099	688	65.4
112	640.862	689	60.4		147	641.179	689	77.3		114	639.115	689	65.4
112	641.111	690	60.4		147	642.605	690	77.3		114	643.578	690	65.4
112	642.609	691	60.4		147	644.718	691	77.3		114	645.136	691	65.4
112	644.521	692	60.4		147	649.176	692	77.3		114	648.463	692	65.4
112	647.178	693	60.4		147	650.819	693	77.3		114	654.359	693	65.4
112	648.718	694	60.4		147	657.37	694	77.3		114	658.088	694	65.4
112	649.222	695	60.4		148	641.187	695	77.3		115	639.129	695	65.4
112	650.957	696	60.4		148	642.647	696	77.3		115	643.596	696	65.4
113	640.808	697	60.4		148	644.738	697	77.3		115	645.138	697	65.4
113	641.045	698	60.4		148	649.186	698	77.3		115	648.458	698	65.4
113	642.546	699	60.4		148	650.842	699	77.3		115	653.089	699	65.4
113	644.496	700	60.4		149	641.105	700	77.3		115	654.356	700	65.4
113	648.654	701	60.4		149	642.537	701	77.3		115	658.053	701	65.4
113	649.16	702	60.4		149	644.631	702	77.3		116	639.098	702	65.4
113	650.908	703	60.4		149	649.099	703	77.3		116	643.546	703	65.4
114	640.687	704	60.4		149	657.327	704	77.3		116	645.093	704	65.4
114	640.955	705	60.4		150	641.163	705	77.3		116	648.423	705	65.4
114	642.454	706	60.4		150	642.572	706	77.3		116	654.308	706	65.4
114	644.398	707	60.4		150	644.708	707	77.3		116	658.024	707	65.4
114	648.559	708	60.4		150	649.165	708	77.3		117	639.064	708	65.4
114	649.052	709	60.4		150	650.801	709	77.3		117	643.506	709	65.4
114	650.798	710	60.4		150	657.361	710	77.3		117	645.09	710	65.4
115	640.915	711	60.4		151	641.083	711	77.3		117	648.415	711	65.4
115	642.402	712	60.4		151	642.512	712	77.3		117	654.294	712	65.4
115	644.342	713	60.4		151	644.613	713	77.3		117	657.995	713	65.4
115	648.528	714	60.4		151	649.082	714	77.3		118	639.066	714	65.4
115	649.013	715	60.4		151	657.283	715	77.3		118	643.509	715	65.4
115	650.737	716	60.4		152	641.157	716	77.3		118	645.08	716	65.4
115	652.521	717	60.4		152	642.616	717	77.3		118	648.413	717	65.4
116	640.588	718	60.4		152	644.724	718	77.3		118	654.306	718	65.4
116	640.854	719	60.4		152	649.171	719	77.3		118	658.011	719	65.4
116	642.349	720	60.4		152	650.813	720	77.3		119	639.081	720	65.4
116	644.298	721	60.4		152	657.371	721	77.3		119	643.533	721	65.4
116	646.872	722	60.4		153	641.14	722	77.3		119	645.076	722	65.4
116	648.477	723	60.4		153	642.575	723	77.3		119	648.402	723	65.4
116	648.955	724	60.4		153	644.739	724	77.3		119	654.289	724	65.4
116	650.679	725	60.4		153	649.166	725	77.3		119	658.005	725	65.4
116	652.495	726	60.4		153	657.366	726	77.3		120	639.062	726	65.4
117	640.836	727	60.4		154	641.128	727	77.3		120	643.535	727	65.4
117	642.308	728	60.4		154	642.594	728	77.3		120	645.052	728	65.4
117	644.26	729	60.4		154	644.71	729	77.3		120	648.394	729	65.4
117	646.822	730	60.4		154	648.765	730	77.3		120	654.272	730	65.4
117	648.405	731	60.4		154	649.134	731	77.3		120	657.977	731	65.4
117	648.915	732	60.4		154	657.325	732	77.3		121	639.041	732	65.4
117	650.65	733	60.4		155	641.117	733	77.3		121	643.489	733	65.4
118	640.786	734	60.4		155	642.57	734	77.3		121	645.045	734	65.4
118	642.274	735	60.4		155	644.694	735	77.3		121	648.37	735	65.4
118	644.221	736	60.4		155	648.794	736	77.3		121	654.264	736	65.4
118	648.377	737	60.4		155	649.117	737	77.3		121	657.97	737	65.4
118	648.877	738	60.4		156	641.134	738	77.3		122	639.039	738	65.4
118	650.596	739	60.4		156	644.652	739	77.3		122	643.473	739	65.4
118	657.18	740	60.4		156	648.797	740	77.3		122	645.042	740	65.4
119	640.5	741	60.4		156	649.143	741	77.3		122	648.361	741	65.4
119	640.74	742	60.4		157	641.104	742	77.3		122	654.236	742	65.4
119	642.249	743	60.4		157	642.523	743	77.3		122	657.941	743	65.4
119	644.182	744	60.4		157	644.648	744	77.3		123	639.008	744	65.4
119	646.614	745	60.4		157	648.786	745	77.3		123	643.422	745	65.4
119	648.333	746	60.4		157	649.119	746	77.3		123	645	746	65.4
119	648.842	747	60.4		157	657.313	747	77.3		123	648.329	747	65.4
119	650.56	748	60.4		158	642.565	748	77.3		123	654.213	748	65.4
120	640.432	749	60.4		158	649.142	749	77.3		123	657.911	749	65.4
120	640.708	750	60.4		158	657.3	750	77.3		124	638.971	750	65.4
120	642.183	751	60.4		159	641.112	751	77.3		124	643.415	751	65.4
120	644.163	752	60.4		159	642.561	752	77.3		124	644.982	752	65.4
120	648.305	753	60.4		159	644.665	753	77.3		124	648.299	753	65.4
120	648.795	754	60.4		159	648.756	754	77.3		124	654.196	754	65.4
120	650.512	755	60.4		159	649.133	755	77.3		124	657.893	755	65.4
120	657.104	756	60.4		159	657.306	756	77.3		125	638.947	756	65.4
121	640.617	757	60.4		160	640.983	757	77.3		125	643.368	757	65.4
121	642.098	758	60.4		160	644.551	758	77.3		125	644.955	758	65.4
121	646.612	759	60.4		160	648.963	759	77.3		125	648.279	759	65.4
121	648.69	760	60.4		161	640.966	760	77.3		125	654.163	760	65.4
121	650.412	761	60.4		161	644.505	761	77.3		125	657.866	761	65.4
122	640.335	762	60.4		161	648.927	762	77.3		126	638.934	762	65.4
122	640.585	763	60.4		162	641.156	763	77.3		126	643.389	763	65.4
122	642.087	764	60.4		162	642.625	764	77.3		126	644.938	764	65.4
122	646.575	765	60.4		162	649.155	765	77.3		126	648.251	765	65.4
122	648.679	766	60.4		163	641.135	766	77.3		126	654.138	766	65.4
122	650.419	767	60.4		163	642.567	767	77.3		126	657.835	767	65.4
123	640.228	768	60.4		163	649.158	768	77.3		127	638.93	768	65.4
123	640.517	769	60.4		164	641.093	769	77.3		127	643.343	769	65.4
123	642.012	770	60.4		164	642.492	770	77.3		127	644.918	770	65.4
123	648.61	771	60.4		164	649.132	771	77.3		127	648.251	771	65.4
123	650.353	772	60.4		165	641.182	772	77.3		127	654.152	772	65.4
124	640.437	773	60.4		165	642.599	773	77.3		127	657.862	773	65.4
124	641.926	774	60.4		165	649.18	774	77.3		128	638.891	774	65.4
124	643.842	775	60.4		166	641.067	775	77.3		128	643.33	775	65.4
124	648.522	776	60.4		166	642.557	776	77.3		128	644.901	776	65.4
124	650.231	777	60.4		166	644.643	777	77.3		128	648.225	777	65.4
125	640.169	778	60.4		166	649.096	778	77.3		128	654.116	778	65.4
125	640.423	779	60.4		167	641.196	779	77.3		128	657.808	779	65.4
125	641.894	780	60.4		167	642.616	780	77.3		129	638.875	780	65.4
125	643.875	781	60.4		167	644.742	781	77.3		129	643.299	781	65.4
125	648.52	782	60.4		167	648.865	782	77.3		129	644.875	782	65.4
125	650.234	783	60.4		167	649.205	783	77.3		129	648.201	783	65.4
126	640.389	784	60.4		167	650.822	784	77.3		129	654.089	784	65.4
126	641.877	785	60.4		167	657.405	785	77.3		129	657.786	785	65.4
126	643.815	786	60.4		168	641.198	786	77.3		130	638.842	786	65.4
126	647.99	787	60.4		168	642.641	787	77.3		130	644.851	787	65.4
126	648.486	788	60.4		168	644.747	788	77.3		130	648.181	788	65.4
126	650.198	789	60.4		168	649.204	789	77.3		130	654.06	789	65.4
126	656.784	790	60.4		168	657.381	790	77.3		130	657.763	790	65.4
127	640.344	791	60.4		169	641.121	791	77.3		131	638.81	791	65.4
127	641.825	792	60.4		169	642.561	792	77.3		131	643.24	792	65.4
127	643.744	793	60.4		169	644.7	793	77.3		131	644.815	793	65.4
127	647.92	794	60.4		169	648.811	794	77.3		131	648.141	794	65.4
127	648.417	795	60.4		169	649.138	795	77.3		131	654.027	795	65.4
127	650.15	796	60.4		169	650.773	796	77.3		131	657.718	796	65.4
127	656.707	797	60.4		169	657.317	797	77.3		132	638.828	797	65.4
128	640.289	798	60.4		170	641.11	798	77.3		132	643.286	798	65.4
128	641.757	799	60.4		170	642.588	799	77.3		132	644.824	799	65.4
128	647.883	800	60.4		170	644.638	800	77.3		132	648.152	800	65.4
128	648.378	801	60.4		170	649.123	801	77.3		132	654.028	801	65.4
128	650.088	802	60.4		170	650.779	802	77.3		132	657.733	802	65.4
128	656.639	803	60.4		170	657.306	803	77.3		133	638.808	803	65.4
129	640.246	804	60.4		171	641.103	804	77.3		133	643.291	804	65.4
129	641.715	805	60.4		171	642.546	805	77.3		133	644.823	805	65.4
129	643.662	806	60.4		171	644.719	806	77.3		133	648.148	806	65.4
129	647.851	807	60.4		171	649.104	807	77.3		133	654.026	807	65.4
129	648.328	808	60.4		171	657.331	808	77.3		133	657.73	808	65.4
129	650.064	809	60.4		172	641.096	809	77.3		134	638.793	809	65.4
129	656.605	810	60.4		172	642.551	810	77.3		134	643.25	810	65.4
130	640.162	811	60.4		172	644.682	811	77.3		134	644.792	811	65.4
130	641.653	812	60.4		172	649.085	812	77.3		134	648.118	812	65.4
130	647.77	813	60.4		172	650.781	813	77.3		134	654.013	813	65.4
130	648.247	814	60.4		173	641.159	814	77.3		134	657.712	814	65.4
130	649.968	815	60.4		173	642.587	815	77.3		135	638.734	815	65.4
131	639.867	816	60.4		173	644.689	816	77.3		135	643.221	816	65.4
131	640.138	817	60.4		173	648.827	817	77.3		135	644.773	817	65.4
131	641.623	818	60.4		173	649.157	818	77.3		135	648.095	818	65.4
131	643.566	819	60.4		173	657.367	819	77.3		135	653.982	819	65.4
131	647.705	820	60.4		174	641.141	820	77.3		135	657.682	820	65.4
131	648.207	821	60.4		174	642.594	821	77.3		136	638.764	821	65.4
131	649.94	822	60.4		174	644.701	822	77.3		136	643.195	822	65.4
131	656.493	823	60.4		174	648.807	823	77.3		136	644.777	823	65.4
132	639.79	824	60.4		174	649.137	824	77.3		136	648.092	824	65.4
132	640.067	825	60.4		174	657.35	825	77.3		136	653.979	825	65.4
132	641.551	826	60.4		175	641.147	826	77.3		136	657.666	826	65.4
132	643.513	827	60.4		175	642.589	827	77.3		137	638.743	827	65.4
132	647.671	828	60.4		175	644.688	828	77.3		137	643.189	828	65.4
132	648.164	829	60.4		175	649.149	829	77.3		137	644.753	829	65.4
132	649.893	830	60.4		175	657.307	830	77.3		137	648.066	830	65.4
132	656.443	831	60.4		176	641.219	831	77.3		137	653.947	831	65.4
133	640.037	832	60.4		176	642.641	832	77.3		137	657.672	832	65.4
133	641.525	833	60.4		176	644.797	833	77.3		138	638.746	833	65.4
133	648.108	834	60.4		176	649.234	834	77.3		138	643.172	834	65.4
133	649.832	835	60.4		176	657.376	835	77.3		138	644.732	835	65.4
133	656.414	836	60.4		177	641.177	836	77.3		138	648.061	836	65.4
134	639.986	837	60.4		177	642.603	837	77.3		138	653.946	837	65.4
134	641.459	838	60.4		177	644.714	838	77.3		138	657.636	838	65.4
134	643.426	839	60.4		177	648.824	839	77.3		139	638.719	839	65.4
134	647.577	840	60.4		177	649.168	840	77.3		139	644.735	840	65.4
134	648.065	841	60.4		177	657.343	841	77.3		139	648.034	841	65.4
134	649.8	842	60.4		178	641.161	842	77.3		139	653.93	842	65.4
134	656.354	843	60.4		178	642.553	843	77.3		139	657.634	843	65.4
135	639.955	844	60.4		178	648.827	844	77.3		140	638.707	844	65.4
135	641.42	845	60.4		178	649.159	845	77.3		140	644.701	845	65.4
135	643.37	846	60.4		178	657.363	846	77.3		140	648.02	846	65.4
135	648.024	847	60.4		179	641.165	847	77.3		140	653.905	847	65.4
135	649.738	848	60.4		179	642.56	848	77.3		140	657.595	848	65.4
135	656.316	849	60.4		179	644.716	849	77.3		141	638.671	849	65.4
136	639.909	850	60.4		179	648.833	850	77.3		141	643.091	850	65.4
136	641.371	851	60.4		179	649.163	851	77.3		141	644.693	851	65.4
136	647.998	852	60.4		179	657.334	852	77.3		141	647.999	852	65.4
136	649.717	853	60.5		180	641.093	853	77.3		141	653.885	853	65.4
136	656.281	854	60.4		180	644.649	854	77.4		141	657.592	854	65.4
137	639.874	855	60.4		180	648.751	855	77.3		142	638.656	855	65.4
137	641.369	856	60.5		180	649.095	856	77.3		142	643.12	856	65.4
137	643.275	857	60.5		181	641.049	857	77.3		142	644.658	857	65.4
137	647.94	858	60.4		181	649.03	858	77.3		142	647.982	858	65.4
137	649.67	859	60.4		182	641.111	859	77.3		142	653.862	859	65.4
137	656.223	860	60.5		182	642.574	860	77.3		142	657.588	860	65.4
138	639.807	861	60.5		182	644.675	861	77.3		143	638.606	861	65.4
138	641.269	862	60.5		182	648.829	862	77.3		143	643.07	862	65.4
138	643.208	863	60.4		182	649.138	863	77.3		143	644.627	863	65.4
138	647.423	864	60.5		182	657.313	864	77.3		143	647.945	864	65.4
138	647.882	865	60.5		183	641.139	865	77.3		143	653.82	865	65.4
138	649.609	866	60.5		183	642.571	866	77.3		143	657.545	866	65.4
138	656.176	867	60.5		183	644.696	867	77.3		144	638.599	867	65.4
139	639.484	868	60.4		183	648.801	868	77.3		144	643.033	868	65.4
139	639.741	869	60.5		183	649.163	869	77.3		144	644.578	869	65.4
139	641.232	870	60.5		183	657.336	870	77.3		144	647.902	870	65.4
139	643.144	871	60.5		184	641.122	871	77.3		144	653.785	871	65.4
139	647.369	872	60.5		184	642.58	872	77.3		144	657.493	872	65.4
139	647.842	873	60.4		184	644.698	873	77.3		145	638.574	873	65.4
139	649.569	874	60.5		184	648.797	874	77.3		145	642.988	874	65.4
139	656.124	875	60.5		184	649.141	875	77.3		145	644.575	875	65.4
140	639.436	876	60.4		184	657.33	876	77.3		145	647.89	876	65.4
140	639.703	877	60.4		185	641.138	877	77.3		145	653.77	877	65.4
140	641.179	878	60.5		185	642.546	878	77.3		145	657.474	878	65.4
140	643.137	879	60.4		185	644.686	879	77.3		146	638.545	879	65.4
140	647.297	880	60.5		185	648.79	880	77.3		146	642.953	880	65.4
140	647.797	881	60.5		185	649.138	881	77.3		146	644.563	881	65.4
140	649.508	882	60.5		185	650.799	882	77.3		146	647.87	882	65.4
140	656.063	883	60.5		185	657.37	883	77.4		146	653.767	883	65.4
141	639.666	884	60.5		186	641.093	884	77.4		146	657.462	884	65.4
141	641.163	885	60.5		186	642.543	885	77.3		147	638.54	885	65.4
141	643.039	886	60.5		186	644.689	886	77.4		147	642.95	886	65.3
141	647.252	887	60.5		186	649.137	887	77.3		147	644.539	887	65.4
141	647.744	888	60.5		186	650.788	888	77.4		147	647.86	888	65.4
141	649.467	889	60.5		186	657.328	889	77.3		147	653.757	889	65.4
141	656.016	890	60.5		187	641.11	890	77.3		147	657.447	890	65.4
142	639.603	891	60.5		187	642.545	891	77.3		148	638.534	891	65.4
142	641.082	892	60.5		187	644.683	892	77.4		148	642.946	892	65.3
142	643.029	893	60.5		187	648.752	893	77.4		148	644.527	893	65.4
142	647.207	894	60.5		187	649.106	894	77.3		148	647.85	894	65.3
142	647.686	895	60.5		187	650.793	895	77.3		148	653.723	895	65.4
142	649.427	896	60.5		187	657.303	896	77.3		148	657.447	896	65.3
142	655.963	897	60.5		188	641.178	897	77.4		149	638.499	897	65.3
143	639.552	898	60.5		188	642.577	898	77.3		149	642.921	898	65.4
143	641.05	899	60.5		188	644.699	899	77.3		149	644.512	899	65.4
143	643.001	900	60.5		188	648.826	900	77.3		149	647.822	900	65.4
143	647.639	901	60.5		188	649.173	901	77.3		149	653.719	901	65.3
143	649.351	902	60.5		188	657.377	902	77.3		149	657.413	902	65.4
143	655.919	903	60.5		189	644.698	903	77.3		150	638.499	903	65.4
144	639.5	904	60.5		189	649.177	904	77.4		150	642.919	904	65.4
144	640.989	905	60.5		190	641.188	905	77.4		150	644.494	905	65.4
144	642.89	906	60.5		190	642.599	906	77.4		150	647.81	906	65.4
144	647.13	907	60.5		190	649.203	907	77.3		150	653.698	907	65.4
144	647.575	908	60.5		190	657.362	908	77.3		150	657.391	908	65.4
144	649.31	909	60.5		191	641.15	909	77.3		151	638.484	909	65.4
145	639.453	910	60.5		191	642.578	910	77.3		151	642.866	910	65.3
145	640.922	911	60.5		191	644.766	911	77.3		151	644.482	911	65.3
145	642.859	912	60.5		191	649.173	912	77.3		151	647.8	912	65.3
145	647.052	913	60.5		191	650.86	913	77.3		151	653.675	913	65.3
145	647.524	914	60.5		192	641.118	914	77.3		151	657.379	914	65.4
145	649.254	915	60.5		192	642.597	915	77.3		152	638.453	915	65.3
145	655.801	916	60.5		192	649.132	916	77.3		152	642.909	916	65.3
146	639.413	917	60.5		192	650.827	917	77.3		152	644.476	917	65.3
146	640.907	918	60.5		192	657.303	918	77.3		152	647.799	918	65.3
146	642.861	919	60.5		193	641.173	919	77.3		152	653.687	919	65.3
146	647.01	920	60.5		193	642.629	920	77.3		152	657.381	920	65.3
146	647.487	921	60.5		193	644.781	921	77.3		153	638.46	921	65.3
146	649.209	922	60.5		193	648.867	922	77.3		153	642.863	922	65.3
146	655.75	923	60.5		193	649.187	923	77.3		153	644.479	923	65.3
147	639.359	924	60.5		193	657.386	924	77.3		153	647.774	924	65.3
147	640.856	925	60.5		194	641.157	925	77.3		153	653.667	925	65.3
147	642.787	926	60.5		194	642.513	926	77.3		153	657.37	926	65.3
147	647.465	927	60.5		194	642.683	927	77.3		154	638.439	927	65.3
147	649.176	928	60.5		194	644.776	928	77.3		154	642.878	928	65.3
147	655.737	929	60.5		194	648.847	929	77.4		154	644.414	929	65.3
148	639.314	930	60.5		194	649.196	930	77.3		154	647.761	930	65.3
148	640.79	931	60.5		194	657.387	931	77.3		154	653.642	931	65.3
148	642.76	932	60.5		195	641.083	932	77.3		154	657.337	932	65.3
148	646.898	933	60.5		195	642.501	933	77.3		155	638.41	933	65.3
148	647.386	934	60.5		196	641.142	934	77.3		155	642.878	934	65.3
148	649.107	935	60.5		196	642.563	935	77.3		155	644.428	935	65.3
148	655.68	936	60.5		196	644.684	936	77.3		155	647.735	936	65.3
149	639.258	937	60.5		196	648.835	937	77.3		155	653.619	937	65.3
149	640.774	938	60.5		196	649.136	938	77.3		155	657.329	938	65.3
149	647.335	939	60.5		197	641.141	939	77.3		156	638.394	939	65.3
149	649.076	940	60.5		197	642.569	940	77.3		156	642.825	940	65.3
149	655.59	941	60.5		197	644.664	941	77.3		156	644.401	941	65.3
150	639.231	942	60.5		197	649.135	942	77.3		156	647.726	942	65.3
150	640.727	943	60.5		197	657.328	943	77.3		156	653.609	943	65.3
150	646.819	944	60.5		198	642.505	944	77.3		156	657.314	944	65.3
150	647.31	945	60.5		198	649.12	945	77.3		157	638.397	945	65.3
150	649.038	946	60.5		199	641.111	946	77.3		157	642.778	946	65.3
150	655.582	947	60.5		199	642.557	947	77.3		157	644.383	947	65.3
151	639.181	948	60.5		199	644.632	948	77.3		157	647.702	948	65.3
151	640.661	949	60.5		199	649.13	949	77.3		157	653.593	949	65.3
151	642.577	950	60.5		199	657.348	950	77.3		157	657.292	950	65.3
151	646.771	951	60.5		200	641.163	951	77.3		158	638.365	951	65.3
151	647.253	952	60.5		200	642.621	952	77.4		158	642.775	952	65.3
151	648.988	953	60.5		200	644.743	953	77.3		158	644.35	953	65.3
151	655.538	954	60.5		200	649.17	954	77.3		158	647.691	954	65.3
152	639.134	955	60.5		200	657.376	955	77.4		158	653.568	955	65.3
152	640.604	956	60.5		201	641.191	956	77.3		158	657.287	956	65.3
152	642.549	957	60.5		201	642.599	957	77.3		159	638.328	957	65.3
152	647.211	958	60.5		201	644.747	958	77.3		159	642.822	958	65.3
152	648.923	959	60.5		201	648.849	959	77.3		159	644.345	959	65.3
152	655.486	960	60.5		201	649.186	960	77.3		159	647.656	960	65.3
153	639.096	961	60.5		201	650.854	961	77.4		159	653.528	961	65.3
153	640.583	962	60.5		201	657.368	962	77.3		159	657.234	962	65.3
153	642.503	963	60.5		202	641.205	963	77.3		160	638.327	963	65.3
153	646.663	964	60.5		202	642.647	964	77.3		160	642.764	964	65.3
153	647.17	965	60.5		202	644.773	965	77.3		160	644.319	965	65.3
153	648.872	966	60.5		202	648.871	966	77.3		160	647.641	966	65.3
153	655.428	967	60.5		202	649.223	967	77.4		160	653.521	967	65.3
154	639.045	968	60.5		202	657.407	968	77.4		160	657.218	968	65.3
154	640.505	969	60.5		203	641.199	969	77.3		161	638.287	969	65.3
154	646.586	970	60.5		203	642.646	970	77.3		161	642.732	970	65.3
154	647.107	971	60.5		203	648.842	971	77.4		161	644.303	971	65.3
154	648.817	972	60.5		203	649.21	972	77.3		161	647.614	972	65.3
154	655.38	973	60.5		203	650.88	973	77.4		161	653.501	973	65.3
155	638.993	974	60.5		203	657.409	974	77.3		161	657.181	974	65.3
155	640.488	975	60.5		204	641.222	975	77.3		162	638.276	975	65.3
155	642.392	976	60.5		204	642.631	976	77.3		162	642.729	976	65.3
155	647.083	977	60.5		204	648.879	977	77.3		162	644.264	977	65.3
155	648.79	978	60.5		204	649.219	978	77.3		162	647.578	978	65.3
155	655.364	979	60.5		204	657.414	979	77.3		162	653.471	979	65.3
156	638.968	980	60.5		205	641.204	980	77.3		162	657.165	980	65.3
156	640.462	981	60.5		205	642.603	981	77.3		163	638.251	981	65.3
156	642.389	982	60.5		205	649.212	982	77.3		163	642.689	982	65.3
156	646.556	983	60.5		206	641.152	983	77.3		163	644.266	983	65.3
156	647.033	984	60.5		206	642.605	984	77.3		163	647.563	984	65.3
156	648.75	985	60.5		206	644.716	985	77.3		163	653.468	985	65.3
156	655.323	986	60.5		206	647.336	986	77.3		163	657.16	986	65.3
157	638.834	987	60.5		206	649.175	987	77.3		164	638.239	987	65.3
157	640.318	988	60.5		206	657.339	988	77.3		164	642.683	988	65.3
157	641.248	989	60.5		207	641.142	989	77.3		164	644.226	989	65.3
157	642.209	990	60.5		207	642.562	990	77.3		164	647.555	990	65.3
157	646.898	991	60.5		207	644.676	991	77.3		164	653.44	991	65.3
157	648.591	992	60.5		207	647.21	992	77.3		164	657.149	992	65.3
157	649.189	993	60.5		207	648.794	993	77.3		165	638.21	993	65.3
157	650.388	994	60.5		207	649.132	994	77.3		165	642.587	994	65.3
158	638.77	995	60.5		207	657.321	995	77.3		165	644.217	995	65.3
158	640.277	996	60.5		208	641.077	996	77.3		165	647.522	996	65.3
158	641.252	997	60.5		208	642.548	997	77.3		165	653.401	997	65.3
158	642.204	998	60.5		208	644.641	998	77.3		165	657.121	998	65.3
158	644.75	999	60.5		208	647.303	999	77.3		166	638.224	999	65.3
158	646.369	1000	60.5		208	648.799	1000	77.3		166	642.634	1000	65.3
158	646.858	1001	60.5		208	649.121	1001	77.3		166	644.2	1001	65.3
158	648.548	1002	60.5		208	657.293	1002	77.3		166	647.522	1002	65.3
158	649.177	1003	60.5		209	641.119	1003	77.3		166	653.398	1003	65.3
158	650.37	1004	60.5		209	642.548	1004	77.3		166	657.073	1004	65.3
158	655.113	1005	60.5		209	644.695	1005	77.3		167	638.188	1005	65.3
159	638.788	1006	60.5		209	649.131	1006	77.3		167	642.572	1006	65.3
159	640.258	1007	60.5		209	657.327	1007	77.3		167	644.176	1007	65.3
159	641.263	1008	60.5		210	648.874	1008	77.3		167	647.479	1008	65.3
159	642.188	1009	60.5		211	641.129	1009	77.3		167	653.37	1009	65.3
159	644.745	1010	60.5		211	642.554	1010	77.3		167	657.065	1010	65.3
159	646.363	1011	60.5		211	644.678	1011	77.3		168	638.154	1011	65.3
159	646.85	1012	60.5		211	648.789	1012	77.3		168	642.522	1012	65.3
159	648.549	1013	60.5		211	649.162	1013	77.3		168	644.148	1013	65.3
159	649.166	1014	60.5		211	657.334	1014	77.3		168	647.459	1014	65.4
159	650.37	1015	60.5		212	641.133	1015	77.3		168	653.342	1015	65.4
159	655.114	1016	60.5		212	644.764	1016	77.3		168	657.038	1016	65.4
160	638.783	1017	60.5		212	647.171	1017	77.3		169	638.106	1017	65.4
160	640.226	1018	60.5		212	649.158	1018	77.3		169	644.111	1018	65.4
160	642.184	1019	60.5		212	650.82	1019	77.3		169	647.432	1019	65.4
160	644.747	1020	60.5		212	657.344	1020	77.3		169	653.316	1020	65.4
160	646.351	1021	60.5		213	641.188	1021	77.3		169	657.034	1021	65.4
160	646.828	1022	60.5		213	642.611	1022	77.3		170	638.107	1022	65.4
160	648.555	1023	60.5		213	648.861	1023	77.3		170	642.552	1023	65.4
160	655.1	1024	60.5		213	649.199	1024	77.3		170	644.101	1024	65.4
161	638.741	1025	60.5		213	650.842	1025	77.3		170	647.42	1025	65.4
161	640.229	1026	60.5		213	657.407	1026	77.3		170	653.298	1026	65.4
161	642.14	1027	60.5		214	641.134	1027	77.3		170	657.001	1027	65.4
161	646.354	1028	60.5		214	642.552	1028	77.3		171	638.118	1028	65.4
161	646.819	1029	60.5		214	644.685	1029	77.3		171	642.521	1029	65.4
161	648.519	1030	60.5		214	647.251	1030	77.3		171	644.115	1030	65.4
161	655.071	1031	60.5		214	649.13	1031	77.3		171	647.425	1031	65.4
162	638.682	1032	60.5		214	657.375	1032	77.4		171	653.295	1032	65.4
162	640.173	1033	60.5		215	641.12	1033	77.3		171	657.003	1033	65.4
162	642.108	1034	60.5		215	642.589	1034	77.3		172	638.094	1034	65.4
162	646.776	1035	60.5		215	644.698	1035	77.4		172	642.526	1035	65.4
162	648.489	1036	60.5		215	649.134	1036	77.4		172	644.094	1036	65.4
162	655.044	1037	60.5		215	657.305	1037	77.3		172	647.403	1037	65.4
163	638.667	1038	60.5		216	641.181	1038	77.4		172	653.295	1038	65.4
163	640.153	1039	60.5		216	642.663	1039	77.3		172	657.019	1039	65.4
163	646.741	1040	60.5		216	644.823	1040	77.3		173	638.087	1040	65.4
163	648.465	1041	60.5		216	649.194	1041	77.4		173	642.521	1041	65.4
163	655.007	1042	60.5		217	641.105	1042	77.3		173	644.087	1042	65.4
164	638.659	1043	60.5		217	649.127	1043	77.4		173	647.395	1043	65.4
164	640.117	1044	60.5		218	641.197	1044	77.4		173	653.292	1044	65.4
164	642.084	1045	60.5		218	642.642	1045	77.4		173	656.993	1045	65.4
164	646.227	1046	60.5		218	644.743	1046	77.4		174	638.065	1046	65.4
164	646.712	1047	60.5		218	649.191	1047	77.4		174	644.067	1047	65.4
164	648.42	1048	60.5		218	657.414	1048	77.4		174	647.384	1048	65.4
164	654.967	1049	60.5		219	641.145	1049	77.3		174	653.262	1049	65.4
165	638.544	1050	60.5		219	642.564	1050	77.4		174	656.959	1050	65.4
165	640.04	1051	60.5		219	644.692	1051	77.4		175	638.067	1051	65.4
165	641.975	1052	60.5		219	648.776	1052	77.4		175	642.476	1052	65.4
165	646.15	1053	60.5		219	649.139	1053	77.4		175	644.058	1053	65.4
165	646.636	1054	60.5		219	650.747	1054	77.4		175	647.379	1054	65.4
165	648.356	1055	60.5		219	657.328	1055	77.4		175	653.253	1055	65.4
165	654.896	1056	60.5		220	641.117	1056	77.4		175	656.954	1056	65.4
166	638.519	1057	60.5		220	642.56	1057	77.4		176	638.065	1057	65.4
166	639.999	1058	60.5		220	644.646	1058	77.4		176	644.042	1058	65.4
166	641.919	1059	60.5		220	648.799	1059	77.4		176	647.354	1059	65.4
166	646.108	1060	60.5		220	649.124	1060	77.4		176	653.245	1060	65.4
166	646.585	1061	60.5		220	657.331	1061	77.4		176	656.944	1061	65.4
166	648.32	1062	60.5		221	641.05	1062	77.4		177	638.029	1062	65.4
166	654.861	1063	60.5		221	642.535	1063	77.4		177	642.407	1063	65.4
167	638.463	1064	60.5		221	649.101	1064	77.4		177	644.027	1064	65.4
167	639.95	1065	60.5		221	650.756	1065	77.4		177	647.344	1065	65.4
167	641.871	1066	60.5		221	657.339	1066	77.4		177	653.23	1066	65.4
167	646.527	1067	60.5		222	641.138	1067	77.4		177	656.912	1067	65.4
167	648.23	1068	60.5		222	642.561	1068	77.4		178	637.986	1068	65.4
167	654.78	1069	60.5		222	644.681	1069	77.4		178	642.421	1069	65.4
168	638.442	1070	60.5		222	649.147	1070	77.4		178	643.979	1070	65.4
168	639.905	1071	60.5		223	642.599	1071	77.4		178	647.312	1071	65.4
168	641.835	1072	60.5		223	649.139	1072	77.4		178	653.203	1072	65.4
168	645.993	1073	60.5		224	641.198	1073	77.3		178	656.881	1073	65.4
168	646.505	1074	60.5		224	642.689	1074	77.4		179	637.995	1074	65.4
168	648.221	1075	60.5		224	644.769	1075	77.4		179	642.386	1075	65.4
168	654.785	1076	60.5		224	648.823	1076	77.3		179	644.001	1076	65.4
169	638.4	1077	60.5		224	649.208	1077	77.4		179	647.306	1077	65.4
169	639.895	1078	60.5		224	657.384	1078	77.4		179	653.19	1078	65.4
169	641.83	1079	60.5		225	641.174	1079	77.4		179	656.906	1079	65.4
169	645.966	1080	60.5		225	642.641	1080	77.4		180	637.969	1080	65.4
169	646.463	1081	60.5		225	644.758	1081	77.4		180	642.394	1081	65.4
169	648.175	1082	60.5		225	648.874	1082	77.4		180	643.97	1082	65.4
169	654.738	1083	60.5		225	649.21	1083	77.4		180	647.285	1083	65.4
170	638.341	1084	60.5		225	657.415	1084	77.4		180	653.163	1084	65.4
170	639.823	1085	60.5		226	641.191	1085	77.4		180	656.858	1085	65.4
170	641.744	1086	60.5		226	642.626	1086	77.4		181	637.971	1086	65.4
170	645.916	1087	60.5		226	644.765	1087	77.4		181	642.345	1087	65.4
170	646.405	1088	60.5		226	648.877	1088	77.4		181	643.957	1088	65.3
170	648.11	1089	60.5		226	649.206	1089	77.4		181	647.265	1089	65.3
170	654.672	1090	60.5		227	648.959	1090	77.4		181	653.163	1090	65.3
171	639.737	1091	60.5		228	641.169	1091	77.4		181	656.863	1091	65.3
171	645.889	1092	60.5		228	642.595	1092	77.4		182	637.979	1092	65.3
171	646.341	1093	60.5		228	644.792	1093	77.4		182	643.966	1093	65.4
171	648.072	1094	60.5		228	648.911	1094	77.3		182	647.284	1094	65.3
171	654.654	1095	60.5		228	649.21	1095	77.4		182	653.146	1095	65.3
172	638.273	1096	60.5		228	657.388	1096	77.4		182	656.856	1096	65.3
172	639.752	1097	60.5		229	641.141	1097	77.4		183	637.941	1097	65.3
172	645.88	1098	60.5		229	642.588	1098	77.4		183	642.376	1098	65.3
172	646.338	1099	60.5		229	644.724	1099	77.4		183	643.93	1099	65.3
172	648.072	1100	60.5		229	649.167	1100	77.4		183	647.24	1100	65.3
172	654.6	1101	60.5		229	657.348	1101	77.4		183	653.132	1101	65.3
173	638.209	1102	60.5		230	641.066	1102	77.4		183	656.822	1102	65.3
173	639.667	1103	60.5		230	642.479	1103	77.4		184	637.923	1103	65.3
173	646.283	1104	60.5		230	644.613	1104	77.4		184	642.312	1104	65.3
173	648.011	1105	60.5		230	649.09	1105	77.3		184	643.893	1105	65.3
173	654.541	1106	60.5		231	641.073	1106	77.4		184	647.216	1106	65.3
174	639.637	1107	60.5		231	642.458	1107	77.4		184	653.09	1107	65.3
174	645.724	1108	60.5		231	644.708	1108	77.4		184	656.783	1108	65.3
174	646.219	1109	60.5		231	649.096	1109	77.4		185	637.876	1109	65.3
174	647.941	1110	60.5		232	641.105	1110	77.4		185	642.26	1110	65.3
174	654.488	1111	60.5		232	644.66	1111	77.4		185	643.912	1111	65.3
175	638.149	1112	60.5		232	649.161	1112	77.4		185	647.215	1112	65.3
175	639.631	1113	60.5		232	657.36	1113	77.4		185	653.087	1113	65.3
175	645.766	1114	60.5		233	641.095	1114	77.4		185	656.784	1114	65.3
175	646.217	1115	60.5		233	642.518	1115	77.4		186	637.882	1115	65.3
175	647.941	1116	60.5		233	644.642	1116	77.4		186	643.88	1116	65.3
175	649.738	1117	60.5		233	648.727	1117	77.3		186	647.198	1117	65.3
175	654.488	1118	60.5		233	649.08	1118	77.3		186	653.072	1118	65.3
176	638.147	1119	60.5		233	657.29	1119	77.4		186	656.778	1119	65.3
176	639.618	1120	60.5		234	641.002	1120	77.4		187	637.89	1120	65.3
176	645.721	1121	60.5		234	641.185	1121	77.3		187	642.265	1121	65.3
176	646.195	1122	60.5		234	642.545	1122	77.3		187	643.869	1122	65.3
176	647.924	1123	60.5		234	649.122	1123	77.4		187	647.179	1123	65.3
176	649.73	1124	60.5		235	641.136	1124	77.3		187	653.057	1124	65.3
176	654.461	1125	60.5		235	642.581	1125	77.4		187	656.769	1125	65.3
177	638.06	1126	60.5		235	644.691	1126	77.3		188	637.844	1126	65.3
177	639.518	1127	60.5		235	648.8	1127	77.3		188	642.257	1127	65.3
177	646.119	1128	60.5		235	649.148	1128	77.3		188	643.845	1128	65.4
177	647.842	1129	60.5		235	657.367	1129	77.3		188	647.169	1129	65.3
177	649.637	1130	60.5		236	641.082	1130	77.3		188	653.055	1130	65.3
177	654.381	1131	60.5		236	642.548	1131	77.3		188	656.733	1131	65.3
178	638.033	1132	60.5		236	644.648	1132	77.4		189	637.834	1132	65.3
178	639.514	1133	60.5		236	649.094	1133	77.3		189	642.251	1133	65.3
178	641.426	1134	60.5		236	657.316	1134	77.3		189	643.841	1134	65.3
178	646.092	1135	60.5		237	640.983	1135	77.3		189	647.157	1135	65.3
178	647.804	1136	60.5		237	642.523	1136	77.3		189	653.031	1136	65.3
178	649.597	1137	60.5		237	642.682	1137	77.3		189	656.731	1137	65.4
178	654.354	1138	60.5		238	641.163	1138	77.3		190	637.824	1138	65.3
179	638.019	1139	60.5		238	642.636	1139	77.3		190	642.253	1139	65.4
179	639.471	1140	60.5		238	644.732	1140	77.3		190	643.807	1140	65.4
179	646.065	1141	60.5		238	648.82	1141	77.3		190	647.131	1141	65.4
179	647.797	1142	60.6		238	649.174	1142	77.3		190	653.017	1142	65.3
179	649.587	1143	60.5		238	657.363	1143	77.3		190	656.704	1143	65.3
179	654.312	1144	60.6		239	641.109	1144	77.3		191	637.794	1144	65.3
180	637.957	1145	60.6		239	642.517	1145	77.3		191	642.242	1145	65.3
180	639.423	1146	60.5		239	648.759	1146	77.3		191	643.798	1146	65.4
180	641.366	1147	60.6		239	649.091	1147	77.3		191	647.112	1147	65.3
180	646.022	1148	60.6		240	648.906	1148	77.3		191	653.001	1148	65.3
180	647.755	1149	60.6		240	649.118	1149	77.3		191	656.695	1149	65.4
180	649.537	1150	60.6		241	641.139	1150	77.3		192	637.72	1150	65.4
180	654.285	1151	60.5		241	642.538	1151	77.3		192	642.187	1151	65.3
181	637.925	1152	60.6		241	644.645	1152	77.3		192	643.725	1152	65.3
181	639.398	1153	60.6		241	649.144	1153	77.3		192	647.041	1153	65.4
181	641.401	1154	60.6		242	641.13	1154	77.3		192	652.923	1154	65.4
181	645.476	1155	60.6		242	642.568	1155	77.3		192	656.594	1155	65.3
181	645.992	1156	60.5		242	644.719	1156	77.3		193	637.691	1156	65.4
181	647.718	1157	60.6		242	648.825	1157	77.3		193	642.113	1157	65.3
181	649.474	1158	60.6		242	649.145	1158	77.3		193	643.683	1158	65.4
181	654.246	1159	60.6		242	657.337	1159	77.3		193	646.998	1159	65.3
182	637.864	1160	60.6		243	641.162	1160	77.3		193	652.876	1160	65.3
182	639.357	1161	60.6		243	642.634	1161	77.3		193	656.574	1161	65.4
182	645.429	1162	60.6		243	649.183	1162	77.3		194	637.691	1162	65.4
182	645.939	1163	60.6		244	641.13	1163	77.3		194	642.101	1163	65.3
182	647.649	1164	60.6		244	642.568	1164	77.3		194	643.681	1164	65.4
182	649.43	1165	60.6		244	644.735	1165	77.3		194	646.996	1165	65.4
182	654.199	1166	60.6		244	649.185	1166	77.3		194	652.877	1166	65.3
183	637.813	1167	60.6		244	657.309	1167	77.3		194	656.57	1167	65.3
183	639.277	1168	60.6		245	641.107	1168	77.3		195	637.669	1168	65.3
183	641.222	1169	60.6		245	644.657	1169	77.3		195	642.096	1169	65.3
183	645.877	1170	60.6		245	648.761	1170	77.3		195	643.665	1170	65.3
183	647.602	1171	60.6		245	649.105	1171	77.3		195	646.993	1171	65.3
183	649.4	1172	60.6		246	642.611	1172	77.3		195	652.877	1172	65.3
183	654.144	1173	60.6		246	648.842	1173	77.3		195	656.564	1173	65.3
184	637.777	1174	60.6		246	649.184	1174	77.3		196	637.681	1174	65.3
184	639.255	1175	60.6		247	641.169	1175	77.3		196	642.166	1175	65.3
184	641.191	1176	60.6		247	642.587	1176	77.4		196	643.668	1176	65.3
184	645.342	1177	60.6		247	644.745	1177	77.3		196	646.991	1177	65.3
184	645.854	1178	60.6		247	649.19	1178	77.3		196	652.867	1178	65.3
184	647.568	1179	60.6		247	657.34	1179	77.4		196	656.563	1179	65.3
184	649.358	1180	60.6		248	641.105	1180	77.3		197	637.661	1180	65.3
184	654.108	1181	60.6		248	642.538	1181	77.3		197	642.069	1181	65.3
185	637.735	1182	60.6		248	644.652	1182	77.3		197	643.671	1182	65.3
185	639.212	1183	60.6		248	649.108	1183	77.3		197	646.97	1183	65.3
185	641.138	1184	60.6		248	657.288	1184	77.3		197	652.865	1184	65.3
185	645.798	1185	60.6		249	641.193	1185	77.3		197	656.555	1185	65.3
185	647.527	1186	60.6		249	642.613	1186	77.4		198	637.677	1186	65.3
185	649.307	1187	60.6		249	644.784	1187	77.3		198	642.093	1187	65.3
185	654.065	1188	60.6		249	649.213	1188	77.3		198	643.663	1188	65.3
186	637.717	1189	60.6		249	657.414	1189	77.4		198	646.97	1189	65.3
186	639.196	1190	60.6		250	641.141	1190	77.3		198	652.869	1190	65.3
186	641.1	1191	60.6		250	642.556	1191	77.4		198	656.557	1191	65.3
186	645.283	1192	60.6		250	644.676	1192	77.4		199	637.715	1192	65.3
186	645.777	1193	60.6		250	648.822	1193	77.3		199	642.074	1193	65.3
186	647.484	1194	60.6		250	649.158	1194	77.4		199	643.659	1194	65.3
186	649.307	1195	60.6		250	657.369	1195	77.4		199	646.967	1195	65.3
186	654.027	1196	60.6		251	641.199	1196	77.3		199	652.85	1196	65.3
187	637.672	1197	60.6		251	642.641	1197	77.4		199	656.546	1197	65.3
187	639.133	1198	60.6		251	644.778	1198	77.4		200	637.667	1198	65.3
187	641.058	1199	60.6		251	648.867	1199	77.4		200	642.167	1199	65.3
187	645.237	1200	60.6		251	649.217	1200	77.4		200	643.658	1200	65.3
187	645.722	1201	60.6		251	657.423	1201	77.4		200	646.97	1201	65.3
187	647.43	1202	60.6		252	641.167	1202	77.4		200	652.844	1202	65.3
187	649.227	1203	60.6		252	642.569	1203	77.4		200	656.561	1203	65.3
187	653.976	1204	60.6		252	649.16	1204	77.4		201	637.67	1204	65.3
188	637.601	1205	60.6		252	657.349	1205	77.4		201	643.639	1205	65.3
188	639.079	1206	60.6		253	641.126	1206	77.4		201	646.953	1206	65.3
188	641.03	1207	60.6		253	642.615	1207	77.4		201	652.836	1207	65.3
188	645.659	1208	60.6		253	644.82	1208	77.4		201	656.527	1208	65.3
188	647.38	1209	60.6		253	649.09	1209	77.4		202	637.622	1209	65.3
188	649.172	1210	60.6		254	641.169	1210	77.4		202	643.631	1210	65.3
188	653.918	1211	60.6		254	642.638	1211	77.4		202	646.943	1211	65.3
188	655.899	1212	60.6		254	644.742	1212	77.4		202	652.824	1212	65.3
189	639.046	1213	60.6		254	649.198	1213	77.4		202	656.522	1213	65.3
189	640.94	1214	60.6		255	641.175	1214	77.4		203	642.055	1214	65.3
189	645.637	1215	60.6		255	642.573	1215	77.4		203	643.627	1215	65.3
189	647.346	1216	60.6		255	644.742	1216	77.4		203	646.947	1216	65.3
189	649.133	1217	60.6		255	649.196	1217	77.4		203	652.833	1217	65.3
189	653.886	1218	60.6		255	657.369	1218	77.4		203	656.517	1218	65.3
189	655.881	1219	60.6		256	641.115	1219	77.4		204	637.611	1219	65.3
190	637.546	1220	60.6		256	648.781	1220	77.4		204	642.084	1220	65.3
190	639.014	1221	60.6		256	649.083	1221	77.4		204	643.621	1221	65.3
190	640.928	1222	60.6		257	641.136	1222	77.4		204	646.926	1222	65.3
190	645.6	1223	60.6		257	642.563	1223	77.4		204	652.801	1223	65.3
190	647.305	1224	60.6		257	648.777	1224	77.4		204	656.518	1224	65.3
190	649.126	1225	60.6		257	649.125	1225	77.4		205	637.588	1225	65.3
190	653.872	1226	60.6		257	657.33	1226	77.4		205	641.948	1226	65.3
191	637.512	1227	60.6		258	641.22	1227	77.4		205	643.589	1227	65.3
191	638.976	1228	60.6		258	642.66	1228	77.4		205	646.889	1228	65.3
191	640.89	1229	60.6		258	644.766	1229	77.4		205	652.756	1229	65.3
191	645.552	1230	60.6		258	648.889	1230	77.4		205	656.483	1230	65.3
191	647.262	1231	60.6		258	649.214	1231	77.4		206	637.561	1231	65.3
191	649.072	1232	60.6		259	641.123	1232	77.4		206	642.018	1232	65.3
191	653.81	1233	60.6		259	642.562	1233	77.4		206	643.58	1233	65.3
191	655.786	1234	60.6		259	644.684	1234	77.4		206	646.879	1234	65.3
192	638.932	1235	60.6		259	648.818	1235	77.4		206	652.758	1235	65.3
192	645.54	1236	60.6		259	649.14	1236	77.4		206	656.447	1236	65.3
192	647.242	1237	60.6		259	657.363	1237	77.4		207	637.546	1237	65.3
192	649.049	1238	60.6		260	641.137	1238	77.4		207	643.544	1238	65.3
192	653.8	1239	60.6		260	642.517	1239	77.4		207	646.859	1239	65.3
192	655.755	1240	60.6		260	644.667	1240	77.4		207	652.731	1240	65.3
193	638.903	1241	60.6		260	648.801	1241	77.4		207	656.435	1241	65.3
193	640.848	1242	60.6		260	649.131	1242	77.4		208	637.546	1242	65.3
193	645.034	1243	60.6		260	657.324	1243	77.4		208	641.959	1243	65.3
193	645.496	1244	60.6		261	641.063	1244	77.3		208	643.534	1244	65.3
193	647.204	1245	60.6		261	642.51	1245	77.4		208	646.838	1245	65.3
193	649.01	1246	60.6		261	649.081	1246	77.4		208	652.715	1246	65.3
193	653.752	1247	60.6		262	641.166	1247	77.4		208	656.404	1247	65.3
193	655.747	1248	60.6		262	642.609	1248	77.4		209	637.513	1248	65.3
194	637.369	1249	60.6		262	644.693	1249	77.3		209	641.92	1249	65.3
194	638.83	1250	60.6		262	649.174	1250	77.4		209	643.501	1250	65.3
194	644.994	1251	60.6		262	657.361	1251	77.4		209	646.804	1251	65.3
194	645.422	1252	60.6		263	641.175	1252	77.4		209	652.704	1252	65.3
194	647.148	1253	60.6		263	642.599	1253	77.4		209	656.387	1253	65.3
194	648.945	1254	60.6		263	644.737	1254	77.4		210	637.509	1254	65.3
194	653.685	1255	60.6		263	649.172	1255	77.4		210	641.963	1255	65.2
194	655.661	1256	60.6		264	641.101	1256	77.3		210	643.501	1256	65.3
195	637.324	1257	60.6		264	642.553	1257	77.4		210	646.801	1257	65.3
195	638.803	1258	60.6		264	644.641	1258	77.4		210	652.677	1258	65.2
195	644.874	1259	60.6		264	649.125	1259	77.3		210	656.374	1259	65.3
195	645.385	1260	60.6		264	657.329	1260	77.4		211	637.516	1260	65.3
195	647.091	1261	60.6		265	641.135	1261	77.3		211	641.912	1261	65.2
195	648.879	1262	60.6		265	642.566	1262	77.4		211	643.477	1262	65.3
195	653.636	1263	60.6		265	644.699	1263	77.4		211	646.795	1263	65.2
195	655.584	1264	60.6		265	649.137	1264	77.3		211	652.676	1264	65.3
196	637.246	1265	60.6		265	650.782	1265	77.4		211	656.352	1265	65.2
196	638.703	1266	60.6		265	657.294	1266	77.3		212	637.477	1266	65.2
196	644.831	1267	60.6		266	641.141	1267	77.3		212	641.86	1267	65.2
196	645.323	1268	60.6		266	642.581	1268	77.4		212	643.469	1268	65.2
196	647.034	1269	60.6		266	644.691	1269	77.4		212	646.781	1269	65.2
196	653.59	1270	60.6		266	649.143	1270	77.4		212	652.665	1270	65.2
196	655.51	1271	60.6		266	650.79	1271	77.4		212	656.362	1271	65.2
197	637.284	1272	60.6		266	657.327	1272	77.4		213	637.463	1272	65.2
197	638.729	1273	60.6		267	641.061	1273	77.4		213	641.853	1273	65.2
197	644.82	1274	60.6		267	642.523	1274	77.4		213	643.462	1274	65.2
197	645.308	1275	60.6		267	649.09	1275	77.3		213	646.775	1275	65.2
197	647.032	1276	60.7		267	657.293	1276	77.3		213	656.352	1276	65.2
197	648.809	1277	60.6		268	641.139	1277	77.4		214	637.433	1277	65.2
197	653.56	1278	60.6		268	642.595	1278	77.4		214	641.868	1278	65.2
197	655.532	1279	60.7		268	644.711	1279	77.4		214	643.456	1279	65.2
198	637.226	1280	60.7		268	649.138	1280	77.4		214	646.755	1280	65.2
198	638.705	1281	60.7		269	641.053	1281	77.4		214	652.633	1281	65.2
198	644.776	1282	60.6		269	649.006	1282	77.4		214	656.325	1282	65.2
198	645.263	1283	60.7		270	641.164	1283	77.4		215	641.878	1283	65.2
198	646.948	1284	60.7		270	642.6	1284	77.3		215	643.42	1284	65.2
198	648.796	1285	60.7		270	649.2	1285	77.3		215	646.716	1285	65.2
198	653.522	1286	60.7		271	641.06	1286	77.3		215	652.611	1286	65.2
199	637.171	1287	60.7		271	642.533	1287	77.4		215	656.306	1287	65.2
199	638.579	1288	60.7		271	649.144	1288	77.4		216	637.386	1288	65.2
199	645.183	1289	60.7		272	641.11	1289	77.3		216	641.841	1289	65.2
199	646.904	1290	60.7		272	642.514	1290	77.3		216	643.377	1290	65.2
199	648.68	1291	60.7		272	649.114	1291	77.3		216	646.711	1291	65.2
199	653.468	1292	60.7		272	657.264	1292	77.3		216	652.593	1292	65.2
200	638.621	1293	60.6		273	641.143	1293	77.3		216	656.277	1293	65.2
200	644.727	1294	60.7		273	642.59	1294	77.3		217	637.424	1294	65.2
200	645.207	1295	60.7		273	649.134	1295	77.3		217	643.409	1295	65.2
200	646.911	1296	60.7		273	657.35	1296	77.3		217	646.729	1296	65.2
200	648.712	1297	60.7		274	641.17	1297	77.3		217	652.612	1297	65.2
200	653.463	1298	60.7		274	642.589	1298	77.4		217	656.286	1298	65.2
200	655.441	1299	60.7		274	649.172	1299	77.3		218	637.403	1299	65.2
201	638.59	1300	60.7		274	657.376	1300	77.3		218	641.792	1300	65.2
201	644.674	1301	60.7		275	641.104	1301	77.3		218	643.383	1301	65.2
201	645.167	1302	60.7		275	642.519	1302	77.4		218	646.702	1302	65.2
201	646.882	1303	60.7		275	649.104	1303	77.3		218	652.583	1303	65.2
201	648.639	1304	60.7		276	641.104	1304	77.3		218	656.274	1304	65.2
201	653.403	1305	60.7		276	642.588	1305	77.3		219	637.379	1305	65.2
201	655.393	1306	60.7		276	648.973	1306	77.3		219	643.37	1306	65.2
202	637.069	1307	60.7		276	649.132	1307	77.3		219	646.668	1307	65.2
202	638.538	1308	60.7		277	641.181	1308	77.3		219	652.551	1308	65.2
202	645.123	1309	60.7		277	644.742	1309	77.3		219	656.238	1309	65.2
202	646.818	1310	60.7		277	648.874	1310	77.4		220	637.374	1310	65.2
202	648.611	1311	60.7		277	649.178	1311	77.3		220	641.746	1311	65.2
202	653.38	1312	60.7		277	657.372	1312	77.3		220	643.342	1312	65.2
203	637.045	1313	60.7		278	641.153	1313	77.4		220	646.656	1313	65.3
203	638.505	1314	60.7		278	642.554	1314	77.3		220	652.541	1314	65.2
203	640.434	1315	60.7		278	644.692	1315	77.3		220	656.225	1315	65.2
203	645.088	1316	60.7		278	648.802	1316	77.4		221	637.33	1316	65.2
203	646.798	1317	60.7		278	649.17	1317	77.3		221	641.78	1317	65.3
203	648.597	1318	60.7		279	641.172	1318	77.3		221	643.336	1318	65.2
203	653.34	1319	60.7		279	642.584	1319	77.4		221	646.657	1319	65.2
203	655.316	1320	60.7		279	644.727	1320	77.3		221	652.528	1320	65.2
204	637.011	1321	60.7		279	649.177	1321	77.3		221	656.232	1321	65.3
204	638.467	1322	60.7		279	657.363	1322	77.4		222	637.315	1322	65.2
204	640.393	1323	60.7		280	641.063	1323	77.4		222	641.762	1323	65.2
204	645.046	1324	60.7		280	649.175	1324	77.4		222	643.329	1324	65.2
204	646.778	1325	60.7		281	641.1	1325	77.4		222	646.632	1325	65.2
204	648.543	1326	60.7		281	642.55	1326	77.4		222	652.494	1326	65.3
204	653.303	1327	60.7		281	644.667	1327	77.4		222	656.2	1327	65.2
204	655.263	1328	60.7		281	649.138	1328	77.4		223	637.303	1328	65.2
205	636.902	1329	60.7		281	657.336	1329	77.4		223	641.751	1329	65.2
205	638.41	1330	60.7		282	641.184	1330	77.4		223	643.315	1330	65.3
205	644.469	1331	60.7		282	642.601	1331	77.4		223	646.622	1331	65.2
205	644.961	1332	60.7		282	644.724	1332	77.4		223	652.496	1332	65.2
205	646.699	1333	60.7		282	648.826	1333	77.4		223	656.193	1333	65.2
205	648.493	1334	60.7		282	649.178	1334	77.4		224	641.651	1334	65.2
205	653.21	1335	60.7		283	641.158	1335	77.4		224	643.212	1335	65.2
206	636.876	1336	60.7		283	642.59	1336	77.4		224	646.537	1336	65.2
206	638.358	1337	60.7		283	644.701	1337	77.3		224	652.392	1337	65.2
206	644.436	1338	60.7		283	648.837	1338	77.4		224	656.085	1338	65.2
206	644.932	1339	60.7		283	649.174	1339	77.4		225	637.201	1339	65.2
206	646.64	1340	60.7		283	657.375	1340	77.4		225	641.569	1340	65.2
206	648.448	1341	60.7		284	641.112	1341	77.4		225	643.197	1341	65.2
206	653.179	1342	60.7		284	642.578	1342	77.4		225	646.5	1342	65.2
206	655.14	1343	60.7		284	644.651	1343	77.4		225	652.374	1343	65.2
207	636.878	1344	60.7		284	648.792	1344	77.4		225	656.067	1344	65.2
207	638.367	1345	60.7		284	649.131	1345	77.4		226	637.203	1345	65.2
207	644.443	1346	60.7		284	650.79	1346	77.4		226	641.613	1346	65.2
207	644.921	1347	60.7		284	657.323	1347	77.4		226	643.199	1347	65.2
207	646.645	1348	60.7		285	641.107	1348	77.4		226	646.503	1348	65.2
207	648.426	1349	60.7		285	642.529	1349	77.4		226	652.374	1349	65.2
207	653.179	1350	60.7		285	644.634	1350	77.4		226	656.07	1350	65.2
207	655.135	1351	60.7		285	649.124	1351	77.4		227	637.2	1351	65.2
208	636.833	1352	60.7		285	657.293	1352	77.4		227	641.62	1352	65.2
208	638.316	1353	60.7		286	641.12	1353	77.4		227	643.193	1353	65.2
208	644.399	1354	60.7		286	642.554	1354	77.4		227	646.497	1354	65.2
208	644.879	1355	60.7		286	644.687	1355	77.4		227	652.372	1355	65.2
208	646.591	1356	60.7		286	648.791	1356	77.4		227	656.071	1356	65.2
208	648.389	1357	60.7		286	649.135	1357	77.4		228	641.612	1357	65.2
208	653.139	1358	60.7		286	650.79	1358	77.4		228	643.191	1358	65.2
208	655.161	1359	60.7		286	657.34	1359	77.4		228	646.5	1359	65.2
209	636.785	1360	60.7		287	641.107	1360	77.4		228	652.369	1360	65.2
209	638.242	1361	60.7		287	642.493	1361	77.4		228	656.063	1361	65.2
209	644.845	1362	60.7		287	648.808	1362	77.4		229	637.201	1362	65.2
209	646.533	1363	60.7		287	649.116	1363	77.4		229	641.581	1363	65.2
209	648.344	1364	60.7		287	657.295	1364	77.4		229	643.194	1364	65.2
209	653.098	1365	60.7		288	642.441	1365	77.4		229	646.496	1365	65.2
209	655.055	1366	60.7		288	648.991	1366	77.3		229	652.369	1366	65.2
210	636.78	1367	60.7		288	657.209	1367	77.4		229	656.063	1367	65.2
210	638.208	1368	60.7		289	642.372	1368	77.4		230	637.178	1368	65.2
210	644.316	1369	60.7		289	648.942	1369	77.4		230	643.188	1369	65.2
210	644.816	1370	60.7		289	657.201	1370	77.4		230	646.486	1370	65.2
210	646.517	1371	60.7		290	642.569	1371	77.4		230	652.365	1371	65.2
210	648.31	1372	60.7		290	644.67	1372	77.4		230	656.063	1372	65.2
210	653.059	1373	60.7		290	649.122	1373	77.4		231	637.17	1373	65.2
210	655.047	1374	60.7		290	657.321	1374	77.4		231	641.577	1374	65.2
211	638.175	1375	60.7		291	641.151	1375	77.4		231	643.167	1375	65.2
211	644.746	1376	60.7		291	642.586	1376	77.4		231	646.477	1376	65.2
211	646.466	1377	60.7		291	644.723	1377	77.4		231	652.356	1377	65.2
211	648.25	1378	60.7		291	648.778	1378	77.4		231	656.051	1378	65.2
211	653.006	1379	60.7		291	649.143	1379	77.4		232	637.154	1379	65.2
211	654.991	1380	60.7		291	657.298	1380	77.4		232	643.156	1380	65.2
212	636.708	1381	60.7		292	641.192	1381	77.4		232	646.454	1381	65.2
212	638.185	1382	60.7		292	642.583	1382	77.4		232	652.322	1382	65.2
212	644.255	1383	60.7		292	644.74	1383	77.4		232	656.011	1383	65.2
212	644.741	1384	60.7		292	648.868	1384	77.4		233	637.15	1384	65.2
212	646.457	1385	60.7		292	649.219	1385	77.4		233	641.539	1385	65.2
212	648.247	1386	60.7		292	657.432	1386	77.4		233	643.13	1386	65.2
212	652.989	1387	60.7		293	641.192	1387	77.4		233	646.446	1387	65.2
212	654.955	1388	60.7		293	644.747	1388	77.4		233	656.004	1388	65.2
213	638.099	1389	60.7		293	648.875	1389	77.4		234	637.122	1389	65.2
213	644.152	1390	60.7		293	649.204	1390	77.4		234	641.588	1390	65.2
213	644.662	1391	60.7		294	641.268	1391	77.4		234	643.118	1391	65.2
213	646.399	1392	60.7		294	644.809	1392	77.4		234	646.441	1392	65.2
213	648.192	1393	60.7		294	648.924	1393	77.4		234	656.006	1393	65.2
213	652.913	1394	60.7		294	649.27	1394	77.4		235	637.125	1394	65.2
214	644.15	1395	60.8		294	657.464	1395	77.4		235	641.56	1395	65.2
214	644.647	1396	60.7		295	641.244	1396	77.4		235	643.111	1396	65.2
214	646.355	1397	60.7		295	644.774	1397	77.4		235	646.417	1397	65.2
214	648.144	1398	60.7		295	648.905	1398	77.4		235	652.288	1398	65.2
214	652.905	1399	60.7		295	649.236	1399	77.4		235	656.006	1399	65.2
214	654.908	1400	60.7		295	652.87	1400	77.4		236	637.118	1400	65.2
215	644.623	1401	60.7		295	657.42	1401	77.4		236	641.502	1401	65.2
215	646.338	1402	60.7		296	641.05	1402	77.4		236	643.107	1402	65.2
215	648.142	1403	60.7		296	644.6	1403	77.4		236	646.411	1403	65.2
215	652.864	1404	60.7		296	648.722	1404	77.4		236	656.005	1404	65.2
215	654.839	1405	60.7		296	649.061	1405	77.4		237	637.073	1405	65.2
216	636.53	1406	60.7		296	657.252	1406	77.4		237	641.496	1406	65.2
216	637.97	1407	60.7		297	641.158	1407	77.4		237	643.08	1407	65.2
216	644.071	1408	60.7		297	642.608	1408	77.4		237	646.389	1408	65.2
216	644.57	1409	60.7		297	644.697	1409	77.4		237	652.273	1409	65.2
216	646.276	1410	60.8		297	648.809	1410	77.4		237	655.943	1410	65.2
216	648.071	1411	60.7		297	649.162	1411	77.4		238	637.075	1411	65.2
216	652.828	1412	60.7		297	652.833	1412	77.4		238	643.072	1412	65.2
217	636.488	1413	60.7		297	657.366	1413	77.4		238	646.373	1413	65.2
217	637.973	1414	60.7		298	641.096	1414	77.4		238	652.241	1414	65.2
217	644.084	1415	60.7		298	642.595	1415	77.4		238	655.93	1415	65.2
217	644.532	1416	60.7		298	649.082	1416	77.4		239	637.068	1416	65.2
217	646.271	1417	60.7		298	657.261	1417	77.4		239	641.471	1417	65.2
217	648.062	1418	60.7		299	641.135	1418	77.4		239	643.048	1418	65.2
217	652.795	1419	60.7		299	642.559	1419	77.4		239	646.36	1419	65.2
218	636.494	1420	60.7		299	644.698	1420	77.4		239	652.24	1420	65.2
218	637.951	1421	60.8		299	649.13	1421	77.4		239	655.928	1421	65.2
218	644.526	1422	60.7		299	657.321	1422	77.4		240	637.073	1422	65.2
218	646.225	1423	60.8		300	641.124	1423	77.4		240	641.45	1423	65.2
218	648.018	1424	60.7		300	642.565	1424	77.4		240	643.032	1424	65.2
218	652.768	1425	60.7		300	644.681	1425	77.4		240	646.345	1425	65.2
218	654.746	1426	60.7		300	649.141	1426	77.4		240	655.899	1426	65.2
219	636.461	1427	60.7		301	641.04	1427	77.4		241	637.003	1427	65.2
219	644.5	1428	60.8		301	642.507	1428	77.4		241	641.405	1428	65.2
219	646.223	1429	60.8		301	644.583	1429	77.4		241	643.016	1429	65.2
219	648.002	1430	60.7		301	649.053	1430	77.4		241	646.325	1430	65.2
219	652.744	1431	60.7		302	641.067	1431	77.4		241	655.892	1431	65.2
219	654.782	1432	60.8		302	642.521	1432	77.4		242	636.987	1432	65.2
220	636.403	1433	60.7		302	644.616	1433	77.4		242	641.396	1433	65.2
220	637.878	1434	60.7		302	649.08	1434	77.4		242	642.991	1434	65.2
220	644.453	1435	60.7		302	657.255	1435	77.4		242	646.287	1435	65.2
220	646.154	1436	60.7		303	641.109	1436	77.4		242	655.859	1436	65.2
220	647.946	1437	60.8		303	642.535	1437	77.4		243	636.929	1437	65.2
220	652.706	1438	60.8		303	644.615	1438	77.4		243	641.362	1438	65.2
220	654.714	1439	60.8		303	649.127	1439	77.4		243	642.934	1439	65.2
221	636.405	1440	60.7		303	657.337	1440	77.4		243	646.234	1440	65.2
221	637.852	1441	60.8		304	641.11	1441	77.4		243	652.11	1441	65.2
221	643.974	1442	60.8		304	642.545	1442	77.4		243	655.796	1442	65.2
221	644.438	1443	60.8		304	649.124	1443	77.4		244	636.918	1443	65.2
221	646.147	1444	60.8		304	657.333	1444	77.4		244	641.32	1444	65.2
221	647.935	1445	60.8		305	641.029	1445	77.4		244	642.912	1445	65.2
221	652.684	1446	60.8		305	642.441	1446	77.4		244	646.219	1446	65.2
221	654.653	1447	60.8		305	644.566	1447	77.4		244	652.099	1447	65.2
222	636.348	1448	60.8		305	657.211	1448	77.4		244	655.78	1448	65.2
222	642.166	1449	60.8		306	641.11	1449	77.4		245	636.92	1449	65.2
222	643.884	1450	60.8		306	642.567	1450	77.4		245	641.357	1450	65.2
222	644.389	1451	60.8		306	644.685	1451	77.4		245	642.914	1451	65.2
222	646.092	1452	60.8		306	648.764	1452	77.4		245	646.222	1452	65.2
222	647.898	1453	60.8		306	649.129	1453	77.4		245	652.097	1453	65.2
222	652.648	1454	60.8		306	657.303	1454	77.4		245	655.791	1454	65.2
222	654.616	1455	60.8		307	641.165	1455	77.4		246	636.907	1455	65.2
223	636.279	1456	60.8		307	642.634	1456	77.4		246	641.335	1456	65.2
223	637.754	1457	60.8		307	644.741	1457	77.4		246	642.912	1457	65.2
223	642.265	1458	60.8		307	648.834	1458	77.4		246	646.209	1458	65.2
223	643.873	1459	60.8		307	649.178	1459	77.4		246	652.084	1459	65.2
223	644.325	1460	60.8		307	657.341	1460	77.4		246	655.777	1460	65.2
223	646.048	1461	60.8		308	641.139	1461	77.4		247	636.918	1461	65.2
223	647.837	1462	60.8		308	642.59	1462	77.4		247	641.307	1462	65.2
223	652.574	1463	60.8		308	644.695	1463	77.4		247	642.9	1463	65.2
223	654.581	1464	60.8		308	648.802	1464	77.4		247	646.199	1464	65.2
224	636.248	1465	60.8		308	649.138	1465	77.4		247	652.079	1465	65.2
224	637.76	1466	60.8		308	657.33	1466	77.4		247	655.771	1466	65.2
224	642.047	1467	60.8		309	641.141	1467	77.4		248	636.901	1467	65.2
224	643.762	1468	60.8		309	642.537	1468	77.4		248	641.321	1468	65.2
224	644.264	1469	60.8		309	644.663	1469	77.4		248	642.89	1469	65.2
224	645.976	1470	60.8		309	648.769	1470	77.4		248	646.199	1470	65.2
224	647.761	1471	60.8		309	649.127	1471	77.4		248	652.066	1471	65.2
224	652.528	1472	60.8		309	657.296	1472	77.4		248	655.759	1472	65.2
225	637.728	1473	60.8		310	641.044	1473	77.4		249	636.89	1473	65.2
225	643.804	1474	60.8		310	642.519	1474	77.4		249	641.321	1474	65.2
225	644.277	1475	60.8		310	648.805	1475	77.4		249	642.906	1475	65.2
225	645.983	1476	60.8		310	649.049	1476	77.4		249	646.203	1476	65.2
225	647.766	1477	60.8		310	657.28	1477	77.4		249	652.077	1477	65.2
225	652.531	1478	60.8		311	641.104	1478	77.4		249	655.765	1478	65.2
225	654.491	1479	60.8		311	642.51	1479	77.4		250	641.351	1479	65.2
226	637.672	1480	60.8		311	644.656	1480	77.4		250	642.888	1480	65.2
226	642.137	1481	60.8		311	649.104	1481	77.4		250	646.2	1481	65.2
226	643.762	1482	60.8		312	640.992	1482	77.4		250	652.078	1482	65.2
226	644.238	1483	60.8		312	642.461	1483	77.4		250	655.77	1483	65.2
226	645.934	1484	60.8		312	644.624	1484	77.4		251	636.884	1484	65.2
226	647.722	1485	60.8		312	649.03	1485	77.4		251	641.269	1485	65.2
226	652.477	1486	60.8		312	657.193	1486	77.4		251	642.894	1486	65.2
226	654.471	1487	60.8		313	641.055	1487	77.4		251	646.187	1487	65.2
227	636.146	1488	60.8		313	642.498	1488	77.4		251	652.059	1488	65.2
227	644.181	1489	60.8		313	644.593	1489	77.4		251	655.758	1489	65.2
227	645.886	1490	60.8		313	649.06	1490	77.4		252	636.908	1490	65.2
227	647.692	1491	60.8		313	657.256	1491	77.4		252	641.31	1491	65.2
227	652.441	1492	60.8		314	641.068	1492	77.4		252	642.875	1492	65.2
228	636.139	1493	60.8		314	644.657	1493	77.4		252	646.19	1493	65.2
228	637.622	1494	60.8		314	649.097	1494	77.4		252	652.054	1494	65.2
228	644.191	1495	60.8		314	650.751	1495	77.4		252	655.753	1495	65.2
228	645.91	1496	60.8		314	657.292	1496	77.4		253	636.862	1496	65.2
228	647.675	1497	60.8		315	641.142	1497	77.3		253	641.31	1497	65.2
228	652.424	1498	60.8		315	642.566	1498	77.4		253	642.866	1498	65.2
228	654.385	1499	60.8		315	644.696	1499	77.4		253	646.177	1499	65.2
229	636.139	1500	60.8		315	649.143	1500	77.4		253	652.042	1500	65.2
229	637.563	1501	60.8		315	657.338	1501	77.4		253	655.725	1501	65.2
229	643.673	1502	60.8		316	641.02	1502	77.3		254	636.86	1502	65.2
229	644.146	1503	60.8		316	642.442	1503	77.4		254	641.266	1503	65.2
229	645.852	1504	60.8		316	644.588	1504	77.4		254	642.855	1504	65.2
229	647.646	1505	60.8		316	649.025	1505	77.3		254	646.151	1505	65.2
229	652.392	1506	60.8		316	650.689	1506	77.4		254	655.715	1506	65.2
229	654.37	1507	60.8		316	657.244	1507	77.3		255	636.831	1507	65.2
230	637.518	1508	60.8		317	641.118	1508	77.4		255	641.237	1508	65.2
230	643.582	1509	60.8		317	642.55	1509	77.4		255	642.825	1509	65.2
230	644.056	1510	60.8		317	644.66	1510	77.4		255	646.126	1510	65.2
230	645.776	1511	60.8		317	648.745	1511	77.3		255	655.687	1511	65.2
230	647.588	1512	60.8		317	649.104	1512	77.3		256	636.826	1512	65.2
230	652.309	1513	60.8		317	657.307	1513	77.4		256	641.24	1513	65.2
230	654.32	1514	60.8		318	641.025	1514	77.3		256	642.828	1514	65.2
231	643.602	1515	60.8		318	642.419	1515	77.4		256	646.116	1515	65.2
231	644.073	1516	60.8		318	649.009	1516	77.4		256	655.685	1516	65.2
231	645.807	1517	60.8		319	641.062	1517	77.4		257	636.843	1517	65.2
231	647.597	1518	60.8		319	642.505	1518	77.4		257	641.236	1518	65.2
231	654.279	1519	60.8		319	648.712	1519	77.4		257	642.814	1519	65.2
232	635.991	1520	60.8		319	649.072	1520	77.4		257	646.119	1520	65.2
232	637.464	1521	60.8		320	640.976	1521	77.4		257	655.679	1521	65.2
232	643.547	1522	60.8		320	642.339	1522	77.4		258	636.819	1522	65.2
232	644.046	1523	60.8		320	644.549	1523	77.4		258	641.21	1523	65.2
232	645.747	1524	60.8		320	648.956	1524	77.4		258	642.809	1524	65.2
232	647.537	1525	60.8		321	641.052	1525	77.3		258	646.111	1525	65.2
232	652.283	1526	60.8		321	642.457	1526	77.4		258	655.678	1526	65.2
232	654.211	1527	60.8		321	644.585	1527	77.4		259	636.805	1527	65.2
233	637.433	1528	60.8		321	648.686	1528	77.4		259	641.174	1528	65.2
233	643.489	1529	60.8		321	649.054	1529	77.4		259	642.779	1529	65.2
233	644.015	1530	60.8		321	657.238	1530	77.4		259	646.094	1530	65.2
233	645.727	1531	60.8		322	641.112	1531	77.4		259	655.646	1531	65.3
233	647.48	1532	60.8		322	642.558	1532	77.4		260	641.155	1532	65.2
233	652.238	1533	60.8		322	644.689	1533	77.4		260	642.772	1533	65.3
233	654.215	1534	60.8		322	648.775	1534	77.4		260	646.085	1534	65.3
234	635.96	1535	60.8		322	649.126	1535	77.4		260	655.656	1535	65.3
234	637.416	1536	60.8		322	657.319	1536	77.4		261	636.774	1536	65.3
234	643.494	1537	60.8		323	642.383	1537	77.3		261	641.222	1537	65.3
234	643.973	1538	60.8		323	644.608	1538	77.4		261	642.777	1538	65.3
234	645.667	1539	60.8		323	649.059	1539	77.4		261	646.076	1539	65.3
234	647.496	1540	60.8		324	641.075	1540	77.4		261	655.65	1540	65.2
234	652.22	1541	60.8		324	642.526	1541	77.4		262	636.768	1541	65.3
234	654.199	1542	60.8		324	648.777	1542	77.4		262	641.116	1542	65.2
235	637.394	1543	60.8		324	649.096	1543	77.4		262	642.731	1543	65.3
235	643.457	1544	60.8		324	657.283	1544	77.4		262	646.034	1544	65.3
235	643.955	1545	60.8		325	641.079	1545	77.4		262	655.6	1545	65.2
235	645.663	1546	60.8		325	642.549	1546	77.4		263	636.745	1546	65.3
235	647.458	1547	60.8		325	644.606	1547	77.4		263	641.158	1547	65.3
235	652.191	1548	60.8		325	649.088	1548	77.4		263	642.728	1548	65.3
235	654.14	1549	60.8		326	641.071	1549	77.4		263	646.025	1549	65.3
236	643.383	1550	60.8		326	644.622	1550	77.4		263	655.597	1550	65.3
236	643.881	1551	60.8		326	649.056	1551	77.4		264	636.746	1551	65.3
236	645.596	1552	60.8		326	652.74	1552	77.4		264	641.104	1552	65.3
236	647.392	1553	60.8		326	657.247	1553	77.4		264	642.72	1553	65.3
236	652.119	1554	60.9		327	641.104	1554	77.4		264	646.022	1554	65.3
236	654.119	1555	60.8		327	642.508	1555	77.4		264	655.589	1555	65.3
237	637.266	1556	60.8		327	644.637	1556	77.4		265	642.692	1556	65.3
237	643.399	1557	60.8		327	649.093	1557	77.4		265	646.011	1557	65.3
237	643.852	1558	60.8		327	657.263	1558	77.4		265	655.557	1558	65.3
237	645.561	1559	60.8		328	641.081	1559	77.4		266	636.703	1559	65.3
237	647.358	1560	60.8		328	642.506	1560	77.4		266	642.702	1560	65.3
237	652.094	1561	60.8		328	644.653	1561	77.4		266	646.015	1561	65.3
237	654.06	1562	60.8		328	649.101	1562	77.4		266	655.585	1562	65.3
238	637.265	1563	60.8		328	652.759	1563	77.4		267	636.698	1563	65.3
238	643.327	1564	60.9		329	641.142	1564	77.4		267	641.105	1564	65.3
238	643.805	1565	60.8		329	642.593	1565	77.4		267	642.7	1565	65.3
238	645.526	1566	60.8		329	649.165	1566	77.4		267	646	1566	65.3
238	647.324	1567	60.8		329	657.341	1567	77.4		267	655.563	1567	65.3
238	653.992	1568	60.8		330	641.015	1568	77.4		268	636.696	1568	65.3
239	637.219	1569	60.9		330	644.569	1569	77.4		268	641.104	1569	65.3
239	643.363	1570	60.9		330	649.042	1570	77.4		268	642.686	1570	65.3
239	643.795	1571	60.8		330	657.22	1571	77.4		268	645.979	1571	65.3
239	645.508	1572	60.8		331	641.123	1572	77.4		268	655.541	1572	65.3
239	647.273	1573	60.8		331	642.517	1573	77.4		269	636.659	1573	65.3
239	652.033	1574	60.8		331	648.779	1574	77.4		269	641.079	1574	65.3
239	653.992	1575	60.8		331	649.137	1575	77.4		269	642.657	1575	65.3
240	637.191	1576	60.8		331	657.316	1576	77.4		269	645.954	1576	65.3
240	643.278	1577	60.9		332	641.096	1577	77.4		269	655.519	1577	65.3
240	643.765	1578	60.9		332	642.544	1578	77.4		270	636.651	1578	65.3
240	645.472	1579	60.9		332	649.152	1579	77.4		270	641.072	1579	65.3
240	647.292	1580	60.9		332	657.343	1580	77.4		270	642.62	1580	65.3
240	652.017	1581	60.8		333	642.469	1581	77.4		270	645.932	1581	65.3
240	653.977	1582	60.8		333	648.824	1582	77.4		270	655.506	1582	65.3
241	643.22	1583	60.9		333	648.955	1583	77.4		271	636.63	1583	65.3
241	643.711	1584	60.9		334	642.479	1584	77.4		271	642.609	1584	65.3
241	645.422	1585	60.9		334	644.551	1585	77.4		271	645.933	1585	65.3
241	647.22	1586	60.9		334	648.964	1586	77.4		271	655.479	1586	65.3
241	653.939	1587	60.9		334	649.127	1587	77.4		272	636.656	1587	65.3
242	635.642	1588	60.9		335	641.089	1588	77.4		272	641.056	1588	65.3
242	637.126	1589	60.9		335	642.527	1589	77.4		272	642.625	1589	65.3
242	643.213	1590	60.9		335	644.671	1590	77.4		272	645.937	1590	65.3
242	643.708	1591	60.9		335	649.128	1591	77.4		272	655.496	1591	65.3
242	645.408	1592	60.9		335	657.322	1592	77.4		273	636.658	1592	65.3
242	647.186	1593	60.9		336	641.1	1593	77.4		273	641.047	1593	65.3
242	651.938	1594	60.9		336	642.505	1594	77.4		273	642.637	1594	65.3
242	653.897	1595	60.9		336	644.645	1595	77.4		273	645.94	1595	65.3
243	635.61	1596	60.9		336	648.788	1596	77.4		273	655.493	1596	65.3
243	637.087	1597	60.9		336	649.096	1597	77.4		274	636.64	1597	65.3
243	643.171	1598	60.9		336	650.745	1598	77.4		274	641.02	1598	65.3
243	643.664	1599	60.9		336	657.296	1599	77.4		274	642.598	1599	65.3
243	645.375	1600	60.9		337	641.112	1600	77.4		274	645.9	1600	65.3
243	647.158	1601	60.9		337	642.534	1601	77.4		274	655.468	1601	65.3
243	651.903	1602	60.9		337	644.662	1602	77.4		275	636.584	1602	65.3
243	653.855	1603	60.9		337	647.208	1603	77.4		275	641.024	1603	65.3
244	637.046	1604	60.9		337	648.78	1604	77.4		275	642.574	1604	65.3
244	643.1	1605	60.9		337	649.105	1605	77.4		275	645.892	1605	65.3
244	643.583	1606	60.9		337	650.741	1606	77.4		275	655.448	1606	65.3
244	645.281	1607	60.9		337	657.297	1607	77.4		276	636.603	1607	65.3
244	647.082	1608	60.9		338	641.021	1608	77.4		276	640.95	1608	65.3
244	653.777	1609	60.9		338	642.447	1609	77.4		276	642.557	1609	65.3
245	643.104	1610	60.9		338	644.579	1610	77.4		276	645.864	1610	65.3
245	643.589	1611	60.9		338	647.228	1611	77.4		276	655.426	1611	65.3
245	645.293	1612	60.9		338	649.041	1612	77.4		277	636.543	1612	65.3
245	647.082	1613	60.9		338	657.252	1613	77.4		277	640.935	1613	65.3
245	651.821	1614	60.9		339	640.883	1614	77.4		277	642.555	1614	65.3
245	653.797	1615	60.9		339	648.827	1615	77.4		277	645.847	1615	65.3
246	636.982	1616	60.9		339	657.192	1616	77.4		277	655.404	1616	65.3
246	643.066	1617	60.9		340	641.113	1617	77.4		278	636.57	1617	65.3
246	643.539	1618	60.9		340	642.544	1618	77.4		278	640.893	1618	65.3
246	653.726	1619	60.9		340	644.682	1619	77.4		278	642.534	1619	65.3
247	636.941	1620	60.9		340	648.827	1620	77.4		278	645.846	1620	65.3
247	643.059	1621	60.9		340	649.132	1621	77.4		278	655.41	1621	65.3
247	643.511	1622	60.9		340	657.305	1622	77.4		279	636.536	1622	65.3
247	645.221	1623	60.9		341	640.98	1623	77.4		279	642.53	1623	65.3
247	647.033	1624	60.9		341	642.425	1624	77.4		279	645.841	1624	65.3
247	653.708	1625	60.9		341	649.016	1625	77.4		279	655.387	1625	65.3
248	636.896	1626	60.9		341	650.691	1626	77.4		280	636.531	1626	65.3
248	643.497	1627	60.9		342	640.889	1627	77.4		280	640.972	1627	65.3
248	645.209	1628	60.9		342	641.13	1628	77.4		280	642.515	1628	65.3
248	646.991	1629	60.9		342	642.529	1629	77.4		280	645.819	1629	65.3
248	653.699	1630	60.9		342	644.648	1630	77.4		280	655.382	1630	65.3
249	636.896	1631	60.9		342	648.87	1631	77.4		281	636.491	1631	65.3
249	642.959	1632	60.9		342	649.122	1632	77.4		281	640.917	1632	65.3
249	643.454	1633	60.9		343	641.031	1633	77.4		281	642.523	1633	65.3
249	645.139	1634	60.9		343	642.515	1634	77.4		281	645.816	1634	65.2
249	653.648	1635	60.9		343	649.051	1635	77.4		281	655.379	1635	65.2
250	636.862	1636	60.9		343	650.738	1636	77.4		282	636.521	1636	65.3
250	643.455	1637	60.9		344	642.459	1637	77.4		282	640.932	1637	65.2
250	645.141	1638	60.9		344	647.285	1638	77.4		282	642.516	1638	65.2
250	646.929	1639	60.9		345	641.106	1639	77.4		282	645.811	1639	65.2
250	653.619	1640	60.9		345	642.585	1640	77.4		282	655.369	1640	65.2
251	636.858	1641	60.9		345	644.636	1641	77.4		283	640.853	1641	65.2
251	642.935	1642	60.9		345	647.245	1642	77.4		283	642.469	1642	65.2
251	643.397	1643	60.9		345	649.102	1643	77.4		283	645.794	1643	65.2
251	645.123	1644	60.9		346	642.391	1644	77.4		283	655.338	1644	65.2
251	646.899	1645	60.9		346	644.564	1645	77.4		284	636.453	1645	65.2
251	653.618	1646	60.9		346	648.998	1646	77.4		284	640.922	1646	65.2
252	636.77	1647	60.9		347	641.042	1647	77.4		284	642.463	1647	65.2
252	641.104	1648	60.9		347	642.553	1648	77.4		284	645.765	1648	65.2
252	642.851	1649	60.9		347	648.893	1649	77.4		284	655.333	1649	65.2
252	643.343	1650	60.9		347	649.088	1650	77.4		285	636.446	1650	65.2
252	645.054	1651	60.9		348	641.144	1651	77.4		285	640.911	1651	65.2
252	646.84	1652	60.9		348	642.569	1652	77.4		285	642.439	1652	65.2
252	653.55	1653	60.9		348	644.694	1653	77.4		285	645.764	1653	65.2
253	636.818	1654	60.9		348	649.15	1654	77.4		285	655.327	1654	65.2
253	642.877	1655	60.9		349	641.11	1655	77.4		286	642.431	1655	65.2
253	643.336	1656	60.9		349	642.598	1656	77.4		286	645.75	1656	65.2
253	645.029	1657	60.9		349	648.818	1657	77.4		286	655.303	1657	65.2
253	646.867	1658	60.9		349	649.133	1658	77.4		287	636.425	1658	65.2
253	653.552	1659	60.9		350	641.13	1659	77.4		287	640.868	1659	65.2
254	641.171	1660	60.9		350	642.581	1660	77.4		287	642.436	1660	65.2
254	642.844	1661	60.9		350	644.705	1661	77.4		287	645.732	1661	65.2
254	643.327	1662	60.9		350	648.822	1662	77.4		287	655.292	1662	65.2
254	645.027	1663	60.9		350	649.146	1663	77.4		288	640.79	1663	65.2
254	646.823	1664	60.9		351	641.118	1664	77.4		288	642.402	1664	65.2
254	653.512	1665	60.9		351	642.51	1665	77.4		288	645.722	1665	65.2
255	636.729	1666	60.9		351	644.653	1666	77.4		288	655.288	1666	65.2
255	642.843	1667	60.9		351	648.79	1667	77.4		289	636.456	1667	65.2
255	643.306	1668	60.9		351	649.131	1668	77.4		289	640.854	1668	65.2
255	645.006	1669	60.9		351	657.36	1669	77.4		289	642.404	1669	65.2
255	646.803	1670	60.9		352	641.107	1670	77.4		289	645.725	1670	65.2
255	653.51	1671	60.9		352	642.56	1671	77.4		289	655.285	1671	65.2
256	642.809	1672	60.9		352	644.658	1672	77.4		290	636.396	1672	65.2
256	643.29	1673	60.9		352	649.126	1673	77.4		290	642.398	1673	65.1
256	644.974	1674	60.9		352	657.321	1674	77.4		290	645.693	1674	65.2
256	646.776	1675	60.9		353	641.108	1675	77.4		290	655.257	1675	65.1
256	653.458	1676	60.9		353	642.545	1676	77.4		291	640.811	1676	65.1
257	636.694	1677	60.9		353	644.731	1677	77.4		291	642.389	1677	65.1
257	642.775	1678	60.8		353	649.127	1678	77.4		291	645.688	1678	65.2
257	643.22	1679	60.9		354	641.069	1679	77.4		291	655.244	1679	65.1
257	644.924	1680	60.9		354	642.513	1680	77.4		292	636.38	1680	65.1
257	646.733	1681	60.9		354	644.637	1681	77.4		292	640.77	1681	65.1
257	653.4	1682	60.9		354	649.092	1682	77.4		292	642.357	1682	65.1
258	636.597	1683	60.9		354	657.278	1683	77.4		292	645.668	1683	65.1
258	642.717	1684	60.9		355	641.152	1684	77.4		292	655.217	1684	65.1
258	643.196	1685	60.9		355	642.592	1685	77.4		293	636.311	1685	65.1
258	644.894	1686	60.9		355	644.716	1686	77.4		293	640.815	1686	65.1
258	646.671	1687	60.9		355	648.811	1687	77.4		293	642.355	1687	65.1
258	653.389	1688	60.9		355	649.158	1688	77.4		293	645.639	1688	65.1
258	654.99	1689	60.9		355	657.377	1689	77.4		293	655.193	1689	65.1
259	642.687	1690	60.9		356	641.166	1690	77.4		294	636.368	1690	65.1
259	643.163	1691	60.8		356	642.597	1691	77.4		294	640.751	1691	65.1
259	644.863	1692	60.9		356	644.725	1692	77.3		294	642.352	1692	65.1
259	646.646	1693	60.9		356	648.829	1693	77.4		294	645.647	1693	65.1
259	653.38	1694	60.9		356	649.172	1694	77.4		294	655.2	1694	65.1
260	636.574	1695	60.9		357	641.152	1695	77.3		295	636.34	1695	65.1
260	642.679	1696	60.9		357	642.646	1696	77.4		295	640.764	1696	65.1
260	643.162	1697	60.9		357	644.698	1697	77.4		295	642.315	1697	65.1
260	644.843	1698	60.9		357	649.172	1698	77.4		295	645.625	1698	65.1
260	646.647	1699	60.9		358	641.122	1699	77.3		295	655.182	1699	65.1
260	653.336	1700	60.9		358	642.554	1700	77.3		296	636.321	1700	65.1
260	654.965	1701	60.9		358	648.804	1701	77.3		296	640.77	1701	65.1
261	642.644	1702	60.9		358	649.133	1702	77.3		296	642.312	1702	65.1
261	643.116	1703	60.9		358	657.28	1703	77.3		296	645.626	1703	65.1
261	644.796	1704	60.9		359	641.147	1704	77.3		296	655.173	1704	65.1
261	646.592	1705	60.9		359	642.533	1705	77.3		297	640.744	1705	65.1
261	653.297	1706	60.9		359	644.67	1706	77.4		297	642.318	1706	65.1
262	642.631	1707	60.9		359	648.788	1707	77.3		297	645.63	1707	65.1
262	643.076	1708	60.9		359	649.14	1708	77.3		297	655.177	1708	65.1
262	644.772	1709	60.9		359	657.315	1709	77.3		298	640.676	1709	65.1
262	646.569	1710	60.9		360	641.136	1710	77.3		298	642.313	1710	65.1
262	651.334	1711	60.9		360	642.567	1711	77.3		298	645.624	1711	65.1
262	653.273	1712	60.9		360	644.695	1712	77.3		298	655.17	1712	65.1
263	642.579	1713	60.9		360	648.829	1713	77.3		299	640.749	1713	65.1
263	643.05	1714	60.9		360	649.14	1714	77.3		299	642.306	1714	65.1
263	644.748	1715	60.9		360	657.34	1715	77.3		299	645.607	1715	65.1
263	646.546	1716	60.9		361	641.182	1716	77.3		299	655.169	1716	65.1
263	651.288	1717	60.9		361	642.637	1717	77.3		300	636.27	1717	65.1
263	653.243	1718	60.9		361	644.746	1718	77.3		300	640.678	1718	65.1
264	642.561	1719	60.9		361	648.865	1719	77.3		300	640.895	1719	65.1
264	643.034	1720	60.9		361	649.183	1720	77.3		300	642.27	1720	65.1
264	644.712	1721	60.9		361	657.397	1721	77.3		300	645.586	1721	65.1
264	646.536	1722	60.9		362	641.134	1722	77.3		300	655.141	1722	65.1
264	651.268	1723	60.9		362	642.522	1723	77.3		301	636.27	1723	65.1
264	653.243	1724	60.9		362	644.644	1724	77.3		301	640.68	1724	65.1
265	636.404	1725	60.9		362	648.813	1725	77.3		301	642.258	1725	65.1
265	642.525	1726	60.9		362	649.144	1726	77.3		301	645.56	1726	65.1
265	642.996	1727	60.9		362	657.336	1727	77.3		301	655.113	1727	65.1
265	644.696	1728	60.9		363	641.117	1728	77.3		302	640.978	1728	65.1
265	646.465	1729	60.9		363	642.597	1729	77.3		302	642.25	1729	65.1
265	651.235	1730	60.9		363	644.695	1730	77.3		302	645.547	1730	65
265	653.212	1731	60.9		363	649.141	1731	77.3		302	655.087	1731	65.1
266	638.271	1732	60.9		363	650.801	1732	77.3		303	636.229	1732	65.1
266	640.773	1733	60.9		363	657.361	1733	77.3		303	640.657	1733	65.1
266	642.93	1734	60.9		364	641.091	1734	77.3		303	642.229	1734	65.1
266	644.614	1735	60.9		364	642.52	1735	77.3		303	645.543	1735	65.1
266	646.407	1736	60.9		364	648.829	1736	77.3		303	655.092	1736	65
266	649.205	1737	60.9		364	649.134	1737	77.3		304	640.666	1737	65.1
266	651.14	1738	60.9		364	657.349	1738	77.3		304	642.222	1738	65
266	654.73	1739	60.9		365	641.076	1739	77.3		304	645.534	1739	65
267	636.346	1740	60.9		365	644.657	1740	77.3		304	655.084	1740	65
267	638.255	1741	60.9		365	648.754	1741	77.3		305	636.257	1741	65
267	640.766	1742	60.9		365	649.117	1742	77.3		305	642.212	1742	65.1
267	642.909	1743	60.9		365	650.76	1743	77.3		305	645.516	1743	65.1
267	644.611	1744	60.9		365	657.325	1744	77.3		305	655.073	1744	65.1
267	646.393	1745	60.9		366	641.141	1745	77.3		306	636.197	1745	65
267	649.233	1746	60.9		366	644.65	1746	77.3		306	642.2	1746	65.1
267	651.131	1747	60.9		366	649.13	1747	77.3		306	645.495	1747	65.1
267	653.103	1748	60.9		367	641.1	1748	77.3		306	655.047	1748	65
267	654.718	1749	60.9		367	642.51	1749	77.3		307	636.228	1749	65
268	636.309	1750	60.9		367	644.668	1750	77.3		307	642.209	1750	65
268	638.224	1751	60.9		367	649.093	1751	77.3		307	645.493	1751	65
268	642.877	1752	60.9		368	641.143	1752	77.3		307	655.046	1752	65
268	644.585	1753	60.9		368	642.564	1753	77.3		308	640.596	1753	65
268	646.39	1754	60.9		368	644.697	1754	77.3		308	642.19	1754	65.1
268	651.103	1755	60.9		368	648.815	1755	77.3		308	645.481	1755	65
268	653.062	1756	60.9		368	649.159	1756	77.3		308	650.074	1756	65
269	636.313	1757	60.9		368	650.8	1757	77.3		308	655.044	1757	65
269	642.389	1758	60.9		368	657.333	1758	77.3		309	640.596	1758	65
269	642.873	1759	60.9		369	641.118	1759	77.3		309	642.178	1759	65
269	644.588	1760	60.9		369	642.575	1760	77.3		309	645.474	1760	65
269	646.361	1761	60.9		369	648.802	1761	77.3		309	650.052	1761	65
269	649.211	1762	60.9		369	649.136	1762	77.3		309	655.036	1762	65
269	651.091	1763	60.9		369	650.775	1763	77.3		310	642.17	1763	65
269	653.026	1764	60.9		369	657.345	1764	77.3		310	645.468	1764	65
269	654.693	1765	60.9		370	641.196	1765	77.3		310	655.033	1765	65
270	636.309	1766	60.9		370	642.593	1766	77.3		311	642.159	1766	65
270	642.376	1767	60.9		370	649.192	1767	77.3		311	645.46	1767	65
270	642.848	1768	60.9		370	657.382	1768	77.3		311	655.011	1768	65
270	644.542	1769	60.9		371	641.233	1769	77.3		312	640.547	1769	65
270	646.33	1770	60.9		371	642.662	1770	77.3		312	642.14	1770	65
270	651.081	1771	60.9		371	648.896	1771	77.3		312	645.457	1771	65
270	653.041	1772	60.9		371	649.243	1772	77.3		312	654.997	1772	65
271	636.224	1773	60.9		371	657.446	1773	77.3		313	636.163	1773	65
271	642.318	1774	60.9		372	641.118	1774	77.3		313	642.106	1774	65
271	642.812	1775	60.9		372	644.665	1775	77.3		313	645.428	1775	65
271	644.497	1776	60.9		372	649.122	1776	77.3		313	654.997	1776	65
271	646.284	1777	60.9		372	657.308	1777	77.3		314	636.101	1777	65
271	651.035	1778	60.9		373	642.471	1778	77.3		314	640.519	1778	65
271	653.018	1779	60.9		373	649.049	1779	77.3		314	642.128	1779	65
272	636.203	1780	60.9		374	641.09	1780	77.3		314	645.413	1780	65
272	642.256	1781	60.9		374	642.514	1781	77.3		314	654.954	1781	65
272	642.751	1782	60.9		374	644.652	1782	77.3		315	636.095	1782	65
272	644.452	1783	60.9		374	649.097	1783	77.3		315	640.495	1783	65
272	646.222	1784	60.9		374	657.286	1784	77.3		315	642.091	1784	65
272	650.978	1785	60.9		375	641.141	1785	77.3		315	645.39	1785	65.1
272	652.939	1786	60.9		375	642.524	1786	77.3		315	654.952	1786	65
273	636.145	1787	60.9		375	644.68	1787	77.3		316	636.059	1787	65
273	642.728	1788	60.9		375	647.267	1788	77.3		316	642.091	1788	65
273	644.432	1789	60.9		375	648.777	1789	77.3		316	645.385	1789	65
273	650.95	1790	60.9		375	649.141	1790	77.3		316	649.977	1790	65.1
273	652.911	1791	60.9		375	650.82	1791	77.2		316	654.926	1791	65.1
274	642.076	1792	60.9		375	657.333	1792	77.3		317	640.492	1792	65.1
274	642.559	1793	60.9		376	641.159	1793	77.2		317	642.088	1793	65.1
274	644.243	1794	60.9		376	644.714	1794	77.2		317	645.372	1794	65
274	646.025	1795	60.9		376	647.343	1795	77.3		317	649.938	1795	65.1
274	650.061	1796	60.9		376	648.868	1796	77.2		317	654.93	1796	65.1
274	650.779	1797	60.9		376	649.171	1797	77.2		318	642.045	1797	65.1
274	652.75	1798	60.9		376	657.368	1798	77.2		318	645.351	1798	65
275	642.077	1799	60.9		377	641.135	1799	77.2		318	654.905	1799	65.1
275	642.554	1800	60.9		377	642.554	1800	77.2		319	640.424	1800	65.1
275	644.245	1801	60.9		377	644.738	1801	77.2		319	642.026	1801	65.1
275	646.031	1802	60.9		377	649.136	1802	77.2		319	645.34	1802	65.1
275	650.061	1803	60.9		377	650.823	1803	77.2		319	649.897	1803	65.1
275	650.775	1804	60.9		377	657.363	1804	77.2		319	654.899	1804	65
275	652.739	1805	60.9		378	641.191	1805	77.2		320	640.415	1805	65.1
276	642.076	1806	60.9		378	642.597	1806	77.2		320	642.025	1806	65.1
276	642.551	1807	60.9		378	644.766	1807	77.2		320	645.335	1807	65.1
276	644.254	1808	60.9		378	648.933	1808	77.2		320	649.906	1808	65.1
276	646.03	1809	60.9		378	649.183	1809	77.2		320	654.885	1809	65.1
276	650.053	1810	60.9		378	657.39	1810	77.2		321	636.009	1810	65.1
276	650.777	1811	60.9		379	641.179	1811	77.2		321	640.467	1811	65.1
277	642.078	1812	60.9		379	642.676	1812	77.2		321	642.032	1812	65.1
277	642.555	1813	60.9		379	649.044	1813	77.2		321	645.342	1813	65.1
277	644.238	1814	60.9		379	649.212	1814	77.2		321	649.901	1814	65.1
277	646.016	1815	60.9		379	657.42	1815	77.2		321	654.88	1815	65.1
277	650.054	1816	60.9		380	641.03	1816	77.2		322	636.024	1816	65.1
277	650.766	1817	60.9		380	642.45	1817	77.2		322	640.465	1817	65.1
277	652.714	1818	60.9		380	649.051	1818	77.2		322	642.024	1818	65.1
278	635.975	1819	60.9		381	642.474	1819	77.2		322	645.334	1819	65.1
278	642.061	1820	60.9		381	642.641	1820	77.2		322	649.881	1820	65.1
278	642.544	1821	60.9		381	649.172	1821	77.2		322	654.877	1821	65.1
278	644.256	1822	60.9		382	641.116	1822	77.2		323	640.458	1822	65.1
278	646.02	1823	60.9		382	642.518	1823	77.2		323	642.005	1823	65.1
278	650.045	1824	60.9		382	648.96	1824	77.2		323	645.309	1824	65.1
278	650.764	1825	60.9		382	649.163	1825	77.2		323	649.884	1825	65.1
279	642.064	1826	60.9		383	641.044	1826	77.2		323	651.174	1826	65.1
279	642.528	1827	60.9		383	642.52	1827	77.2		323	654.863	1827	65.1
279	644.234	1828	60.9		383	649.084	1828	77.2		324	636.002	1828	65.1
279	646.02	1829	60.9		384	640.976	1829	77.2		324	640.39	1829	65.1
279	650.053	1830	60.9		384	642.481	1830	77.2		324	642.004	1830	65.1
279	650.761	1831	60.9		384	642.573	1831	77.2		324	645.306	1831	65.1
279	652.719	1832	60.9		384	648.832	1832	77.2		324	649.887	1832	65.1
280	635.979	1833	60.9		384	649.13	1833	77.2		324	651.177	1833	65.1
280	642.05	1834	61		385	641.154	1834	77.2		324	654.858	1834	65.1
280	642.546	1835	60.9		385	642.629	1835	77.2		325	642.017	1835	65.1
280	644.217	1836	61		385	648.831	1836	77.2		325	645.298	1836	65.1
280	645.987	1837	60.9		385	649.156	1837	77.2		325	649.89	1837	65.1
280	650.025	1838	61		385	657.351	1838	77.2		325	654.842	1838	65.1
280	650.743	1839	61		386	641.152	1839	77.2		326	635.976	1839	65.1
280	652.685	1840	60.9		386	649.164	1840	77.2		326	642.004	1840	65.1
281	635.926	1841	60.9		386	657.366	1841	77.2		326	645.301	1841	65.1
281	642.045	1842	60.9		387	641.168	1842	77.2		326	649.86	1842	65.1
281	642.497	1843	60.9		387	642.603	1843	77.2		326	654.849	1843	65.1
281	644.195	1844	60.9		387	644.727	1844	77.2		327	640.347	1844	65.1
281	645.987	1845	60.9		387	649.177	1845	77.2		327	641.958	1845	65.1
281	650.709	1846	60.9		388	641.17	1846	77.2		327	645.257	1846	65.1
281	652.677	1847	60.9		388	642.626	1847	77.2		327	649.838	1847	65.1
282	635.919	1848	60.9		388	644.742	1848	77.2		327	654.805	1848	65.1
282	641.974	1849	60.9		388	649.186	1849	77.2		328	635.954	1849	65.1
282	642.479	1850	60.9		389	641.198	1850	77.2		328	640.424	1850	65.1
282	644.173	1851	60.9		389	642.645	1851	77.2		328	641.966	1851	65.1
282	645.969	1852	60.9		389	644.742	1852	77.2		328	645.261	1852	65.1
282	650.682	1853	60.9		389	649.218	1853	77.2		328	649.815	1853	65.1
282	652.664	1854	60.9		390	641.12	1854	77.2		328	654.814	1854	65.1
283	635.887	1855	61		390	642.557	1855	77.2		329	635.922	1855	65.1
283	642.45	1856	60.9		390	644.694	1856	77.2		329	640.365	1856	65.1
283	644.148	1857	60.9		390	649.143	1857	77.2		329	641.922	1857	65.1
283	645.932	1858	60.9		390	657.335	1858	77.2		329	645.226	1858	65.1
283	650.668	1859	61		391	641.205	1859	77.2		329	649.782	1859	65.1
283	652.622	1860	61		391	642.642	1860	77.2		329	654.787	1860	65.1
284	635.846	1861	61		391	644.76	1861	77.2		330	640.381	1861	65.1
284	641.954	1862	60.9		391	648.863	1862	77.2		330	641.921	1862	65.1
284	642.433	1863	60.9		391	649.219	1863	77.2		330	645.24	1863	65.1
284	644.121	1864	60.9		391	650.905	1864	77.2		330	649.82	1864	65.1
284	645.913	1865	60.9		391	652.869	1865	77.2		330	654.792	1865	65.1
284	650.643	1866	61		392	641.185	1866	77.1		331	640.339	1866	65.1
284	652.602	1867	60.9		392	642.629	1867	77.2		331	641.906	1867	65.1
285	641.919	1868	60.9		392	644.766	1868	77.2		331	645.202	1868	65.1
285	642.403	1869	60.9		392	648.873	1869	77.1		331	649.791	1869	65.1
285	644.1	1870	60.9		392	649.216	1870	77.2		331	654.754	1870	65.1
285	645.859	1871	60.9		392	650.872	1871	77.2		332	640.324	1871	65.1
285	648.651	1872	60.9		392	657.404	1872	77.1		332	641.919	1872	65.1
285	650.631	1873	60.9		393	641.205	1873	77.1		332	645.206	1873	65.1
285	652.622	1874	60.9		393	642.652	1874	77.1		332	649.767	1874	65.1
286	637.673	1875	60.9		393	644.736	1875	77.1		332	654.747	1875	65.1
286	641.833	1876	60.9		393	648.879	1876	77.1		333	640.334	1876	65.1
286	642.308	1877	60.9		393	649.203	1877	77.1		333	641.889	1877	65.1
286	644.017	1878	61		393	652.848	1878	77.1		333	645.203	1878	65.1
286	645.793	1879	60.9		393	657.377	1879	77.1		333	649.744	1879	65.1
286	648.58	1880	60.9		394	641.197	1880	77.1		333	654.75	1880	65.1
286	650.533	1881	60.9		394	642.633	1881	77.1		334	641.891	1881	65.1
286	654.112	1882	60.9		394	644.705	1882	77.1		334	645.184	1882	65.1
287	637.656	1883	60.9		394	648.844	1883	77.1		334	654.749	1883	65
287	642.3	1884	60.9		394	649.206	1884	77.1		335	641.882	1884	65.1
287	643.999	1885	60.9		394	657.367	1885	77.1		335	645.182	1885	65.1
287	645.778	1886	60.9		395	641.101	1886	77.1		335	649.791	1886	65
287	648.583	1887	60.9		395	644.707	1887	77.1		335	654.741	1887	65
287	650.512	1888	60.9		395	649.084	1888	77.1		336	641.891	1888	65.1
287	654.117	1889	60.9		396	641.181	1889	77.1		336	645.172	1889	65.1
288	642.284	1890	60.9		396	642.605	1890	77.1		336	649.755	1890	65
288	644.001	1891	60.9		396	644.769	1891	77.1		336	654.735	1891	65
288	645.776	1892	60.9		396	648.823	1892	77		337	641.836	1892	65
288	650.508	1893	60.9		396	649.181	1893	77		337	645.134	1893	65
288	652.459	1894	60.9		397	641.195	1894	77		337	651	1894	65
288	654.089	1895	60.9		397	642.625	1895	77.1		337	654.692	1895	65
289	641.776	1896	60.9		397	644.773	1896	77		338	641.829	1896	65
289	642.289	1897	60.9		397	649.205	1897	77		338	645.13	1897	65
289	643.975	1898	60.9		398	641.111	1898	77		338	649.718	1898	65
289	645.769	1899	60.9		398	642.575	1899	77		338	654.687	1899	65
289	650.488	1900	60.9		398	644.698	1900	77		339	641.824	1900	65
289	652.45	1901	60.9		398	649.137	1901	77		339	645.123	1901	65
290	641.803	1902	61		398	657.306	1902	77		339	649.684	1902	65
290	642.268	1903	60.9		399	641.202	1903	77		339	650.994	1903	65
290	643.969	1904	60.9		399	642.611	1904	77		339	654.672	1904	65
290	645.764	1905	60.9		399	644.794	1905	77		340	635.84	1905	65
290	648.485	1906	60.9		399	649.221	1906	77		340	641.795	1906	65
290	650.494	1907	60.9		399	657.389	1907	77		340	645.098	1907	65
290	652.435	1908	60.9		400	641.089	1908	77		340	649.669	1908	65
291	641.792	1909	60.9		400	642.606	1909	77		340	650.97	1909	65
291	642.247	1910	60.9		400	644.657	1910	77		340	654.651	1910	65
291	643.924	1911	60.9		400	649.202	1911	77		341	641.784	1911	65
291	645.714	1912	60.9		401	641.152	1912	77		341	645.08	1912	65
291	650.453	1913	60.9		401	642.48	1913	77		341	649.636	1913	65
292	635.625	1914	60.9		401	649.102	1914	77		341	654.619	1914	65
292	641.73	1915	60.9		402	642.563	1915	77		342	635.791	1915	65
292	642.22	1916	60.9		402	644.738	1916	77		342	641.782	1916	65
292	643.922	1917	60.9		402	649.191	1917	77		342	645.073	1917	65
292	645.724	1918	60.9		403	642.559	1918	77		342	654.614	1918	65
292	648.522	1919	60.9		403	649.141	1919	77		343	641.76	1919	65
292	650.437	1920	60.9		404	641.033	1920	77		343	645.078	1920	65
293	635.63	1921	60.9		404	642.517	1921	77		343	649.638	1921	65
293	642.204	1922	60.9		404	649.04	1922	77		343	654.611	1922	65
293	643.888	1923	60.9		405	641.017	1923	77		344	635.755	1923	65
293	645.67	1924	60.9		405	642.489	1924	77		344	641.743	1924	65
293	650.425	1925	60.9		405	649.044	1925	77		344	645.036	1925	65
293	652.376	1926	60.9		406	641.11	1926	77		344	649.607	1926	65
294	635.611	1927	60.9		406	642.588	1927	77		344	654.576	1927	65
294	641.67	1928	60.9		406	644.683	1928	77		345	641.716	1928	65
294	642.154	1929	60.9		406	649.203	1929	77		345	645.025	1929	65
294	643.842	1930	60.9		407	641.078	1930	76.9		345	649.599	1930	65
294	645.637	1931	60.9		407	642.51	1931	76.9		345	650.877	1931	65
294	650.368	1932	60.9		407	644.613	1932	76.9		345	654.579	1932	65
294	652.325	1933	60.9		407	649.089	1933	76.9		346	640.096	1933	65
295	642.102	1934	60.9		408	641.104	1934	76.9		346	641.721	1934	65
295	643.811	1935	61		408	642.548	1935	76.9		346	645.022	1935	65
295	645.589	1936	60.9		408	649.149	1936	76.9		346	649.571	1936	65
295	650.307	1937	60.9		409	641.128	1937	76.9		346	654.573	1937	65
296	642.097	1938	60.9		409	642.558	1938	76.9		347	641.713	1938	65
296	643.79	1939	61		409	644.668	1939	76.9		347	645.001	1939	65
296	645.587	1940	61		409	649.135	1940	76.9		347	649.575	1940	65
296	650.307	1941	61		409	657.299	1941	76.8		347	650.867	1941	65
297	642.083	1942	61		410	641.096	1942	76.8		347	654.537	1942	65
297	643.798	1943	60.9		410	642.525	1943	76.8		348	640.079	1943	65
297	645.558	1944	61		410	644.647	1944	76.8		348	641.675	1944	65
297	650.289	1945	61		410	649.118	1945	76.8		348	644.967	1945	65
298	641.569	1946	61		410	657.329	1946	76.8		348	649.553	1946	65
298	642.057	1947	60.9		411	641.19	1947	76.8		348	650.839	1947	65
298	643.757	1948	60.9		411	642.563	1948	76.8		348	654.53	1948	65
298	649.565	1949	61.1		411	644.768	1949	76.8		349	640.076	1949	65
298	650.268	1950	61		411	649.204	1950	76.8		349	641.656	1950	65
299	641.526	1951	61		411	657.374	1951	76.8		349	644.963	1951	65
299	642.015	1952	61		412	641.192	1952	76.8		349	649.528	1952	65
299	643.713	1953	61		412	642.611	1953	76.7		349	650.835	1953	65
299	645.486	1954	61		412	644.718	1954	76.7		349	654.529	1954	65
299	649.509	1955	61		412	649.176	1955	76.7		350	641.657	1955	65
299	650.233	1956	61		413	641.276	1956	76.7		350	644.957	1956	65
299	652.163	1957	61		413	642.706	1957	76.7		350	649.478	1957	65
300	641.537	1958	61		413	644.792	1958	76.7		350	654.49	1958	65
300	641.968	1959	61		413	649.274	1959	76.7		351	641.659	1959	65
300	643.655	1960	61		413	657.471	1960	76.7		351	644.965	1960	65
300	645.458	1961	61		414	641.288	1961	76.7		351	649.526	1961	65
300	648.207	1962	61		414	642.716	1962	76.6		351	650.823	1962	65
300	650.188	1963	61		414	644.815	1963	76.6		351	654.5	1963	65
300	652.12	1964	61		414	648.966	1964	76.6		352	640.067	1964	65
301	641.968	1965	61		414	649.298	1965	76.6		352	641.663	1965	65
301	643.662	1966	61		414	657.485	1966	76.6		352	644.951	1966	65
301	645.458	1967	61		415	641.307	1967	76.6		352	649.5	1967	65
301	648.196	1968	61		415	642.749	1968	76.6		352	650.828	1968	65
301	649.467	1969	61		415	644.84	1969	76.6		352	654.498	1969	65
301	650.171	1970	61		415	648.957	1970	76.6		353	641.628	1970	65
301	652.157	1971	61		415	649.302	1971	76.6		353	644.92	1971	65
302	641.932	1972	61		415	657.491	1972	76.6		353	649.473	1972	65
302	643.639	1973	61		416	641.163	1973	76.6		353	650.79	1973	65
302	645.399	1974	61		416	642.649	1974	76.6		353	654.474	1974	65
302	649.426	1975	61		416	644.758	1975	76.6		354	640.032	1975	65
302	650.151	1976	61		416	649.185	1976	76.6		354	641.621	1976	65
302	652.104	1977	61		416	657.38	1977	76.5		354	644.92	1977	65
303	641.917	1978	61		417	641.157	1978	76.6		354	649.476	1978	65
303	643.632	1979	61		417	642.639	1979	76.5		354	650.788	1979	65
303	645.401	1980	61		417	644.712	1980	76.5		354	654.444	1980	65
303	648.131	1981	61		417	649.168	1981	76.5		355	640.012	1981	65
303	649.407	1982	61		417	657.324	1982	76.5		355	641.615	1982	65
303	650.141	1983	61		418	641.136	1983	76.5		355	644.906	1983	65
304	641.4	1984	61		418	649.126	1984	76.5		355	649.473	1984	65
304	641.911	1985	61		419	641.054	1985	76.5		355	650.777	1985	65
304	643.59	1986	61		419	648.851	1986	76.5		355	654.446	1986	65
304	645.378	1987	61		419	649.085	1987	76.4		356	641.591	1987	65
304	650.099	1988	61		420	641.201	1988	76.4		356	644.884	1988	65
305	641.36	1989	61		420	642.593	1989	76.4		356	649.457	1989	65
305	641.878	1990	61		420	649.218	1990	76.4		356	650.752	1990	65
305	643.578	1991	61		421	642.634	1991	76.4		356	654.435	1991	65
305	645.344	1992	61		421	648.845	1992	76.4		357	640.012	1992	65
305	650.077	1993	61		421	649.162	1993	76.3		357	641.579	1993	65
306	641.367	1994	61		422	641.236	1994	76.3		357	644.874	1994	65
306	641.871	1995	61		422	642.666	1995	76.3		357	649.431	1995	65
306	643.558	1996	61		422	649.231	1996	76.3		357	650.744	1996	65
306	645.31	1997	61		423	641.169	1997	76.3		357	654.42	1997	65
306	649.352	1998	61		423	648.871	1998	76.3		358	640.001	1998	65
[truncated: 232,964+ more rows]

## Sheet: Sheet3
OIR=1:1, 5% -74% RH.
t(s)	wavelength position of CERS (nm)	t(s)	RH(%)
1	639.985	1	5.9
1	642.851	2	5.8
1	646.775	3	5.8
1	647.438	4	5.9
1	648.869	5	5.8
1	652.067	6	5.8
2	639.971	7	5.8
2	642.849	8	5.8
2	643.425	9	5.8
2	647.418	10	5.8
2	648.864	11	5.8
2	652.034	12	5.8
3	639.991	13	5.8
3	642.817	14	5.8
3	646.754	15	5.8
3	647.406	16	5.8
3	648.847	17	5.9
3	652.055	18	5.8
3	655.553	19	5.8
4	639.991	20	5.8
4	642.837	21	5.8
4	646.737	22	5.8
4	647.343	23	5.8
4	648.851	24	5.8
4	652.047	25	5.8
4	655.556	26	5.8
5	639.952	27	5.8
5	642.846	28	5.8
5	643.431	29	5.8
5	648.851	30	5.8
5	652.045	31	5.8
6	639.978	32	5.8
6	642.86	33	5.8
6	647.443	34	5.8
6	648.842	35	5.8
6	652.048	36	5.8
7	639.96	37	5.8
7	642.849	38	5.8
7	643.43	39	5.8
7	646.75	40	5.8
7	647.416	41	5.8
7	648.859	42	5.8
7	652.065	43	5.8
8	639.953	44	5.8
8	642.847	45	5.8
8	646.741	46	5.8
8	647.465	47	5.8
8	648.85	48	5.8
8	652.044	49	5.8
9	639.966	50	5.8
9	642.846	51	5.8
9	643.441	52	5.8
9	646.698	53	5.8
9	647.418	54	5.8
9	648.865	55	5.8
9	652.043	56	5.8
10	639.956	57	5.8
10	642.849	58	5.8
10	643.427	59	5.8
10	646.753	60	5.8
10	647.435	61	5.8
10	648.845	62	5.8
10	652.038	63	5.8
11	639.978	64	5.8
11	642.826	65	5.8
11	643.437	66	5.8
11	646.745	67	5.8
11	647.438	68	5.8
11	648.849	69	5.8
11	652.057	70	5.8
12	639.977	71	5.8
12	642.851	72	5.8
12	643.418	73	5.8
12	646.76	74	5.8
12	648.846	75	5.8
12	652.052	76	5.8
13	639.957	77	5.8
13	642.85	78	5.8
13	643.413	79	5.8
13	646.718	80	5.8
13	647.415	81	5.8
13	648.845	82	5.8
13	652.044	83	5.8
14	638.187	84	5.8
14	639.972	85	5.8
14	642.823	86	5.8
14	643.425	87	5.8
14	646.75	88	5.8
14	647.383	89	5.8
14	648.844	90	5.8
14	652.056	91	5.8
15	638.174	92	5.8
15	639.948	93	5.8
15	642.824	94	5.8
15	646.73	95	5.8
15	648.861	96	5.8
15	652.069	97	5.8
16	639.968	98	5.8
16	642.824	99	5.8
16	647.417	100	5.8
16	648.861	101	5.8
16	652.059	102	5.8
17	638.247	103	5.8
17	639.977	104	5.8
17	642.851	105	5.8
17	646.759	106	5.8
17	647.456	107	5.8
17	648.847	108	5.8
17	652.041	109	5.8
18	639.954	110	5.8
18	642.835	111	5.8
18	643.424	112	5.8
18	647.457	113	5.8
18	648.854	114	5.8
18	652.061	115	5.8
19	639.943	116	5.8
19	642.854	117	5.8
19	643.426	118	5.8
19	646.73	119	5.8
19	647.449	120	5.8
19	648.848	121	5.8
19	652.066	122	5.8
20	639.957	123	5.8
20	642.848	124	5.8
20	646.739	125	5.8
20	648.853	126	5.8
20	652.057	127	5.8
21	639.96	128	5.8
21	642.856	129	5.8
21	647.443	130	5.8
21	648.865	131	5.8
21	652.06	132	5.8
22	639.963	133	5.8
22	642.844	134	5.8
22	643.445	135	5.8
22	646.754	136	5.8
22	647.344	137	5.8
22	648.852	138	5.8
22	652.065	139	5.8
23	639.974	140	5.8
23	642.855	141	5.8
23	643.436	142	5.8
23	647.432	143	5.8
23	648.86	144	5.8
23	652.051	145	5.8
24	639.992	146	5.8
24	642.834	147	5.8
24	646.777	148	5.8
24	647.424	149	5.8
24	648.862	150	5.8
24	652.042	151	5.8
25	639.958	152	5.8
25	642.844	153	5.8
25	643.445	154	5.8
25	646.748	155	5.8
25	647.437	156	5.8
25	648.85	157	5.8
25	652.041	158	5.8
26	639.965	159	5.8
26	642.841	160	5.8
26	643.446	161	5.8
26	646.758	162	5.8
26	647.435	163	5.8
26	648.866	164	5.8
26	652.054	165	5.8
27	639.975	166	5.8
27	642.862	167	5.8
27	643.448	168	5.8
27	647.42	169	5.8
27	648.853	170	5.8
27	652.076	171	5.8
28	639.978	172	5.8
28	642.85	173	5.8
28	646.771	174	5.8
28	647.457	175	5.8
28	648.859	176	5.8
28	652.071	177	5.8
29	639.965	178	5.8
29	642.84	179	5.8
29	646.759	180	5.8
29	647.473	181	5.8
29	648.845	182	5.8
29	652.064	183	5.8
30	640.001	184	5.8
30	642.857	185	5.8
30	643.421	186	5.8
30	646.777	187	5.8
30	647.462	188	5.8
30	648.863	189	5.8
30	652.08	190	5.8
31	639.985	191	5.8
31	642.854	192	5.8
31	643.456	193	5.8
31	646.754	194	5.8
31	647.426	195	5.8
31	648.87	196	5.8
31	652.069	197	5.8
32	639.979	198	5.8
32	642.853	199	5.8
32	643.449	200	5.8
32	646.721	201	5.8
32	648.865	202	5.8
32	652.068	203	5.8
33	639.988	204	5.8
33	642.84	205	5.8
33	643.472	206	5.8
33	647.463	207	5.8
33	648.867	208	5.8
33	652.069	209	5.8
34	639.981	210	5.8
34	642.86	211	5.8
34	643.461	212	5.8
34	647.43	213	5.8
34	648.867	214	5.8
34	652.072	215	5.8
35	639.997	216	5.8
35	642.858	217	5.8
35	643.457	218	5.8
35	646.791	219	5.8
35	647.499	220	5.8
35	648.879	221	5.8
35	652.086	222	5.8
36	639.986	223	5.8
36	642.869	224	5.8
36	643.45	225	5.8
36	646.793	226	5.8
36	647.458	227	5.8
36	648.87	228	5.8
36	652.077	229	5.8
37	639.996	230	5.8
37	642.857	231	5.8
37	643.485	232	5.8
37	646.793	233	5.8
37	647.459	234	5.8
37	648.875	235	5.8
37	652.072	236	5.8
38	638.271	237	5.8
38	642.835	238	5.8
38	643.462	239	5.8
38	646.783	240	5.8
38	647.461	241	5.8
38	648.877	242	5.8
38	652.077	243	5.8
39	638.234	244	5.8
39	640.003	245	5.8
39	642.873	246	5.8
39	643.452	247	5.8
39	646.778	248	5.8
39	648.882	249	5.8
39	652.076	250	5.8
40	639.983	251	5.8
40	642.876	252	5.8
40	646.764	253	5.8
40	648.871	254	5.8
40	652.072	255	5.8
41	639.992	256	5.8
41	642.864	257	5.8
41	643.478	258	5.8
41	646.789	259	5.8
41	647.436	260	5.8
41	648.881	261	5.8
41	652.077	262	5.8
42	639.997	263	5.8
42	642.873	264	5.8
42	643.427	265	5.8
42	646.796	266	5.8
42	647.466	267	5.8
42	648.874	268	5.8
42	652.075	269	5.8
43	639.989	270	5.8
43	642.899	271	5.8
43	643.474	272	5.8
43	646.798	273	5.8
43	647.462	274	5.8
43	648.879	275	5.8
43	652.088	276	5.8
44	639.992	277	5.8
44	642.872	278	5.8
44	643.462	279	5.8
44	646.795	280	5.8
44	647.401	281	5.8
44	648.889	282	5.8
44	652.073	283	5.8
45	640.022	284	5.8
45	642.899	285	5.8
45	643.462	286	5.8
45	646.8	287	5.8
45	647.459	288	5.8
45	648.88	289	5.8
45	652.111	290	5.8
46	639.988	291	5.8
46	642.883	292	5.8
46	646.789	293	5.8
46	647.502	294	5.8
46	648.884	295	5.8
46	652.101	296	5.8
47	640.032	297	5.8
47	642.858	298	5.8
47	643.459	299	5.8
47	646.792	300	5.8
47	647.465	301	5.8
47	648.903	302	5.8
47	652.105	303	5.8
48	640.021	304	5.8
48	642.886	305	5.8
48	643.498	306	5.8
48	646.75	307	5.8
48	647.485	308	5.8
48	648.89	309	5.8
48	652.098	310	5.8
49	639.995	311	5.8
49	642.871	312	5.8
49	643.468	313	5.8
49	647.496	314	5.8
49	648.889	315	5.8
49	652.079	316	5.8
50	640.007	317	5.8
50	642.872	318	5.8
50	646.795	319	5.8
50	647.485	320	5.8
50	648.889	321	5.8
50	649.635	322	5.8
50	652.085	323	5.8
51	640.008	324	5.8
51	642.886	325	5.8
51	648.913	326	5.8
51	649.648	327	5.8
51	652.098	328	5.8
52	638.317	329	5.8
52	640.021	330	5.8
52	642.901	331	5.8
52	646.797	332	5.8
52	647.502	333	5.8
52	648.916	334	5.8
52	652.095	335	5.8
53	642.899	336	5.8
53	643.462	337	5.8
53	646.786	338	5.8
53	647.456	339	5.8
53	648.899	340	5.8
53	652.102	341	5.8
54	638.243	342	5.8
54	639.997	343	5.8
54	642.894	344	5.8
54	643.482	345	5.8
54	646.781	346	5.8
54	647.463	347	5.8
54	648.887	348	5.8
54	652.076	349	5.7
55	638.222	350	5.8
55	639.982	351	5.8
55	642.866	352	5.7
55	646.799	353	5.8
55	647.427	354	5.8
55	648.876	355	5.8
55	652.073	356	5.8
56	639.961	357	5.8
56	642.848	358	5.8
56	643.466	359	5.8
56	648.878	360	5.8
56	652.089	361	5.8
57	638.178	362	5.8
57	639.98	363	5.8
57	642.834	364	5.8
57	646.778	365	5.7
57	647.489	366	5.8
57	648.87	367	5.8
57	652.064	368	5.8
58	639.981	369	5.8
58	642.862	370	5.8
58	643.414	371	5.8
58	646.741	372	5.8
58	647.423	373	5.8
58	648.874	374	5.7
58	652.061	375	5.7
59	639.969	376	5.7
59	642.866	377	5.8
59	643.456	378	5.8
59	646.759	379	5.8
59	647.427	380	5.8
59	648.87	381	5.7
59	652.061	382	5.7
60	639.977	383	5.7
60	642.867	384	5.7
60	646.776	385	5.7
60	648.872	386	5.7
60	652.069	387	5.7
61	639.99	388	5.7
61	642.859	389	5.8
61	646.769	390	5.7
61	647.382	391	5.7
61	648.871	392	5.7
61	652.067	393	5.7
62	639.989	394	5.7
62	642.85	395	5.7
62	646.779	396	5.8
62	647.453	397	5.7
62	648.868	398	5.7
62	652.045	399	5.7
63	639.992	400	5.7
63	642.859	401	5.7
63	647.456	402	5.7
63	648.867	403	5.7
63	652.062	404	5.7
64	639.97	405	5.7
64	642.858	406	5.7
64	647.407	407	5.7
64	648.874	408	5.7
64	652.072	409	5.7
65	639.981	410	5.7
65	642.863	411	5.7
65	643.461	412	5.7
65	647.424	413	5.7
65	648.872	414	5.7
65	652.067	415	5.7
66	639.991	416	5.7
66	642.851	417	5.7
66	643.444	418	5.7
66	646.715	419	5.7
66	647.478	420	5.7
66	648.869	421	5.7
66	652.077	422	5.7
67	639.967	423	5.7
67	642.854	424	5.7
67	646.759	425	5.7
67	647.385	426	5.7
67	648.873	427	5.7
67	652.076	428	5.7
68	639.959	429	5.7
68	642.86	430	5.7
68	643.447	431	5.7
68	646.755	432	5.7
68	647.43	433	5.7
68	648.873	434	5.7
68	652.046	435	5.7
69	639.992	436	5.7
69	642.862	437	5.7
69	646.735	438	5.7
69	647.465	439	5.7
69	648.863	440	5.7
69	652.066	441	5.7
70	639.984	442	5.7
70	642.86	443	5.7
70	646.759	444	5.7
70	647.44	445	5.7
70	648.868	446	5.7
70	652.059	447	5.7
71	640.013	448	5.7
71	642.852	449	5.7
71	646.754	450	5.7
71	647.43	451	5.7
71	648.869	452	5.7
71	652.067	453	5.7
72	642.854	454	5.7
72	643.449	455	5.7
72	646.758	456	5.7
72	647.433	457	5.7
72	648.859	458	5.7
72	652.065	459	5.7
73	639.964	460	5.7
73	642.861	461	5.7
73	643.445	462	5.7
73	646.765	463	5.7
73	647.434	464	5.7
73	648.86	465	5.7
73	652.058	466	5.7
74	640.005	467	5.7
74	642.858	468	5.7
74	643.466	469	5.7
74	646.79	470	5.7
74	647.449	471	5.7
74	648.872	472	5.7
74	652.056	473	5.7
75	639.966	474	5.7
75	642.861	475	5.7
75	646.778	476	5.7
75	647.48	477	5.7
75	648.872	478	5.7
75	652.072	479	5.7
76	639.98	480	5.7
76	642.854	481	5.7
76	643.487	482	5.7
76	646.777	483	5.7
76	648.866	484	5.7
76	652.052	485	5.7
77	639.987	486	5.7
77	642.864	487	5.7
77	646.781	488	5.7
77	647.457	489	5.7
77	648.863	490	5.7
77	652.062	491	5.7
78	639.98	492	5.7
78	642.866	493	5.7
78	643.46	494	5.7
78	646.787	495	5.7
78	648.873	496	5.7
78	652.088	497	5.7
79	640.024	498	5.7
79	642.854	499	5.7
79	643.453	500	5.7
79	646.798	501	5.7
79	647.446	502	5.7
79	648.877	503	5.7
79	652.072	504	5.7
80	639.988	505	5.7
80	642.862	506	5.7
80	643.469	507	5.7
80	647.45	508	5.7
80	648.885	509	5.7
80	652.075	510	5.7
81	639.994	511	5.7
81	642.864	512	5.7
81	643.448	513	5.7
81	646.774	514	5.7
81	647.461	515	5.7
81	648.873	516	5.7
81	652.086	517	5.7
82	639.98	518	5.7
82	642.867	519	5.7
82	646.794	520	5.7
82	647.436	521	5.7
82	648.882	522	5.7
82	652.073	523	5.7
83	639.987	524	5.7
83	642.876	525	5.7
83	646.786	526	5.7
83	647.451	527	5.7
83	648.875	528	5.7
83	652.076	529	5.7
84	639.991	530	5.7
84	642.887	531	5.7
84	646.78	532	5.7
84	648.882	533	5.7
84	649.632	534	5.7
84	652.075	535	5.7
85	639.992	536	5.7
85	642.866	537	5.7
85	646.792	538	5.7
85	647.45	539	5.7
85	648.882	540	5.7
85	649.617	541	5.7
85	652.08	542	5.7
86	639.996	543	5.7
86	642.892	544	5.7
86	643.464	545	5.7
86	646.772	546	5.7
86	648.883	547	5.7
86	652.071	548	5.7
87	640.017	549	5.7
87	642.857	550	5.7
87	643.466	551	5.7
87	646.796	552	5.7
87	647.471	553	5.7
87	648.894	554	5.7
87	652.081	555	5.7
88	640.027	556	5.7
88	642.889	557	5.7
88	646.803	558	5.7
88	647.473	559	5.7
88	648.888	560	5.7
88	652.081	561	5.7
89	640.027	562	5.7
89	642.893	563	5.7
89	643.491	564	5.7
89	646.8	565	5.7
89	647.44	566	5.7
89	648.894	567	5.7
89	652.099	568	5.7
90	640.012	569	5.7
90	642.876	570	5.7
90	643.465	571	5.7
90	648.891	572	5.7
90	652.106	573	5.7
91	640.037	574	5.7
91	642.895	575	5.7
91	643.461	576	5.7
91	646.83	577	5.7
91	648.912	578	5.7
91	652.107	579	5.7
92	639.988	580	5.7
92	642.888	581	5.7
92	647.452	582	5.7
92	648.911	583	5.7
92	652.099	584	5.7
93	640.035	585	5.7
93	642.876	586	5.7
93	646.781	587	5.7
93	647.469	588	5.7
93	648.902	589	5.7
93	652.109	590	5.7
94	640.027	591	5.7
94	642.88	592	5.7
94	643.498	593	5.7
94	647.468	594	5.7
94	648.906	595	5.7
94	652.11	596	5.7
95	640.045	597	5.7
95	642.916	598	5.7
95	643.487	599	5.7
95	646.816	600	5.7
95	647.48	601	5.7
95	648.908	602	5.7
95	652.112	603	5.7
96	640.007	604	5.7
96	642.899	605	5.7
96	643.482	606	5.7
96	647.474	607	5.7
96	648.907	608	5.7
96	652.109	609	5.7
97	638.208	610	5.7
97	639.993	611	5.7
97	642.909	612	5.7
97	643.506	613	5.7
97	646.798	614	5.7
97	647.488	615	5.7
97	648.916	616	5.7
97	652.116	617	5.7
98	640.028	618	5.7
98	642.912	619	5.7
98	646.825	620	5.7
98	647.464	621	5.7
98	648.913	622	5.7
98	652.11	623	5.7
99	638.227	624	5.7
99	638.288	625	5.7
99	640.041	626	5.7
99	642.901	627	5.7
99	643.489	628	5.7
99	646.84	629	5.7
99	647.528	630	5.7
99	648.914	631	5.7
99	652.113	632	5.7
100	640.022	633	5.7
100	642.899	634	5.7
100	643.507	635	5.7
100	646.825	636	5.7
100	647.461	637	5.7
100	648.931	638	5.7
100	652.134	639	5.7
101	640.043	640	5.7
101	642.913	641	5.7
101	643.51	642	5.7
101	646.821	643	5.7
101	647.454	644	5.7
101	648.925	645	5.7
101	652.137	646	5.7
102	640.03	647	5.7
102	642.919	648	5.7
102	643.513	649	5.7
102	646.815	650	5.7
102	647.465	651	5.7
102	648.925	652	5.7
102	652.133	653	5.7
103	640.037	654	5.7
103	642.921	655	5.7
103	643.504	656	5.7
103	646.831	657	5.7
103	647.502	658	5.7
103	648.926	659	5.7
103	652.122	660	5.7
104	640.048	661	5.7
104	642.921	662	5.7
104	643.533	663	5.7
104	647.475	664	5.7
104	648.929	665	5.7
104	652.139	666	5.7
105	640.035	667	5.7
105	642.915	668	5.7
105	643.537	669	5.7
105	646.836	670	5.7
105	648.942	671	5.7
105	652.126	672	5.7
106	640.066	673	5.7
106	642.934	674	5.7
106	643.541	675	5.7
106	646.835	676	5.7
106	647.496	677	5.7
106	648.939	678	5.7
106	652.146	679	5.7
107	638.288	680	5.7
107	640.047	681	5.7
107	642.924	682	5.7
107	643.511	683	5.7
107	646.829	684	5.7
107	647.512	685	5.7
107	648.943	686	5.7
107	652.133	687	5.7
108	640.041	688	5.7
108	642.935	689	5.7
108	643.509	690	5.7
108	646.839	691	5.7
108	647.525	692	5.7
108	648.956	693	5.7
108	652.14	694	5.7
109	638.274	695	5.7
109	640.042	696	5.7
109	642.946	697	5.7
109	643.536	698	5.7
109	646.85	699	5.7
109	647.544	700	5.7
109	648.952	701	5.7
109	652.15	702	5.7
109	652.535	703	5.7
110	640.072	704	5.7
110	642.937	705	5.7
110	643.52	706	5.7
110	646.84	707	5.7
110	647.511	708	5.7
110	648.946	709	5.7
110	652.153	710	5.7
110	652.53	711	5.7
111	640.073	712	5.7
111	642.944	713	5.7
111	643.532	714	5.7
111	646.84	715	5.7
111	647.489	716	5.7
111	648.955	717	5.7
111	652.15	718	5.7
111	652.53	719	5.7
112	640.07	720	5.7
112	642.943	721	5.7
112	643.522	722	5.6
112	646.867	723	5.7
112	647.496	724	5.7
112	648.956	725	5.7
112	652.156	726	5.7
112	652.539	727	5.7
113	640.074	728	5.7
113	642.942	729	5.7
113	643.514	730	5.7
113	646.852	731	5.7
113	647.509	732	5.7
113	648.959	733	5.7
113	652.16	734	5.7
114	640.073	735	5.7
114	642.95	736	5.7
114	643.531	737	5.7
114	646.866	738	5.7
114	647.528	739	5.7
114	648.961	740	5.7
114	652.157	741	5.7
114	652.542	742	5.7
115	640.075	743	5.7
115	642.949	744	5.7
115	643.532	745	5.7
115	646.852	746	5.7
115	647.527	747	5.7
115	648.963	748	5.7
115	652.159	749	5.7
115	652.535	750	5.7
116	640.081	751	5.7
116	642.954	752	5.7
116	643.545	753	5.7
116	646.861	754	5.7
116	647.525	755	5.7
116	648.965	756	5.7
116	652.163	757	5.7
116	652.545	758	5.7
117	640.079	759	5.7
117	642.955	760	5.7
117	643.545	761	5.7
117	646.864	762	5.7
117	647.516	763	5.7
117	648.968	764	5.7
117	652.159	765	5.7
117	652.546	766	5.6
118	640.087	767	5.7
118	642.96	768	5.7
118	643.544	769	5.7
118	646.876	770	5.7
118	647.526	771	5.7
118	648.968	772	5.6
118	652.167	773	5.7
119	640.086	774	5.6
119	642.96	775	5.7
119	643.542	776	5.7
119	646.865	777	5.7
119	647.522	778	5.7
119	648.971	779	5.7
119	652.167	780	5.6
119	652.549	781	5.7
120	640.094	782	5.7
120	642.98	783	5.7
120	643.546	784	5.7
120	646.879	785	5.7
120	647.559	786	5.7
120	648.975	787	5.7
120	652.168	788	5.7
121	640.091	789	5.7
121	642.963	790	5.7
121	643.551	791	5.6
121	646.875	792	5.7
121	647.539	793	5.7
121	648.974	794	5.7
121	652.186	795	5.7
121	652.554	796	5.6
122	640.096	797	5.7
122	642.975	798	5.7
122	643.54	799	5.6
122	646.87	800	5.7
122	647.525	801	5.6
122	648.977	802	5.6
122	652.18	803	5.7
123	640.089	804	5.7
123	642.977	805	5.6
123	643.572	806	5.6
123	646.878	807	5.7
123	647.539	808	5.7
123	648.98	809	5.6
123	652.184	810	5.7
123	652.566	811	5.6
124	640.1	812	5.6
124	642.982	813	5.7
124	643.56	814	5.7
124	646.881	815	5.7
124	647.547	816	5.6
124	648.99	817	5.6
124	652.188	818	5.6
124	652.578	819	5.6
125	640.094	820	5.6
125	642.982	821	5.6
125	643.562	822	5.6
125	646.887	823	5.7
125	647.564	824	5.6
125	648.994	825	5.6
125	652.187	826	5.6
125	652.581	827	5.6
126	640.103	828	5.6
126	642.987	829	5.6
126	643.574	830	5.6
126	646.887	831	5.6
126	647.556	832	5.6
126	648.998	833	5.6
126	652.194	834	5.6
126	652.573	835	5.6
127	640.107	836	5.6
127	642.991	837	5.6
127	643.586	838	5.6
127	646.9	839	5.6
127	647.581	840	5.6
127	648.995	841	5.6
127	652.187	842	5.6
128	640.125	843	5.6
128	642.999	844	5.6
128	643.57	845	5.6
128	646.903	846	5.6
128	647.557	847	5.6
128	649.003	848	5.6
128	652.191	849	5.6
128	652.58	850	5.6
129	640.115	851	5.6
129	642.992	852	5.6
129	643.596	853	5.6
129	646.892	854	5.6
129	647.564	855	5.6
129	649.005	856	5.6
129	652.201	857	5.6
129	652.594	858	5.6
130	640.115	859	5.6
130	642.988	860	5.6
130	643.59	861	5.6
130	646.905	862	5.6
130	647.537	863	5.6
130	649.009	864	5.6
130	652.204	865	5.6
131	640.133	866	5.6
131	642.996	867	5.6
131	643.585	868	5.6
131	646.905	869	5.6
131	647.601	870	5.6
131	649.013	871	5.6
131	652.22	872	5.6
132	640.132	873	5.6
132	643.021	874	5.6
132	643.585	875	5.6
132	646.909	876	5.6
132	647.602	877	5.6
132	649.016	878	5.6
132	652.21	879	5.6
133	640.128	880	5.6
133	643.004	881	5.6
133	643.593	882	5.6
133	647.642	883	5.6
133	649.014	884	5.6
133	652.218	885	5.6
134	640.122	886	5.6
134	643.012	887	5.6
134	646.911	888	5.6
134	647.562	889	5.6
134	649.017	890	5.6
134	652.242	891	5.6
135	640.139	892	5.6
135	643.02	893	5.6
135	646.927	894	5.6
135	647.601	895	5.6
135	649.025	896	5.6
135	652.221	897	5.6
136	640.156	898	5.6
136	643.032	899	5.6
136	643.64	900	5.6
136	646.932	901	5.6
136	649.035	902	5.6
136	652.242	903	5.6
137	640.156	904	5.6
137	643.023	905	5.6
137	643.624	906	5.6
137	646.929	907	5.6
137	647.575	908	5.6
137	649.043	909	5.6
137	652.24	910	5.6
137	652.621	911	5.6
138	640.161	912	5.6
138	643.029	913	5.6
138	643.622	914	5.6
138	646.947	915	5.6
138	647.701	916	5.6
138	649.047	917	5.6
138	652.247	918	5.6
139	640.171	919	5.6
139	643.035	920	5.6
139	643.628	921	5.6
139	646.93	922	5.6
139	647.607	923	5.6
139	649.055	924	5.6
139	652.243	925	5.6
139	652.605	926	5.6
140	640.164	927	5.6
140	643.041	928	5.6
140	646.936	929	5.6
140	647.627	930	5.6
140	649.054	931	5.6
140	652.244	932	5.6
140	652.638	933	5.6
141	640.165	934	5.6
141	643.027	935	5.6
141	643.634	936	5.6
141	646.95	937	5.6
141	647.61	938	5.6
141	649.049	939	5.6
141	652.267	940	5.6
142	640.168	941	5.6
142	643.039	942	5.6
142	643.629	943	5.6
142	646.93	944	5.6
142	647.61	945	5.6
142	649.054	946	5.6
142	652.254	947	5.6
143	640.197	948	5.6
143	643.055	949	5.6
143	643.659	950	5.6
143	646.973	951	5.6
143	649.057	952	5.6
143	652.25	953	5.6
144	643.045	954	5.6
144	643.633	955	5.6
144	646.964	956	5.6
144	647.614	957	5.6
144	649.062	958	5.6
144	652.257	959	5.6
145	640.211	960	5.6
145	643.074	961	5.6
145	646.968	962	5.6
145	649.078	963	5.6
145	652.274	964	5.6
146	640.171	965	5.6
146	643.071	966	5.6
146	643.668	967	5.6
146	646.957	968	5.6
146	649.077	969	5.6
146	652.277	970	5.6
147	640.187	971	5.6
147	643.064	972	5.6
147	643.645	973	5.6
147	646.985	974	5.6
147	647.63	975	5.6
147	649.081	976	5.6
147	652.277	977	5.6
148	640.178	978	5.6
148	643.062	979	5.6
148	643.673	980	5.6
148	646.992	981	5.6
148	647.621	982	5.6
148	649.073	983	5.6
148	652.279	984	5.6
149	643.08	985	5.6
149	643.663	986	5.6
149	646.973	987	5.6
149	649.094	988	5.6
149	652.286	989	5.6
150	640.214	990	5.6
150	643.082	991	5.6
150	643.643	992	5.6
150	647.001	993	5.6
150	647.647	994	5.6
150	649.086	995	5.6
150	652.269	996	5.6
151	640.206	997	5.6
151	643.082	998	5.6
151	643.658	999	5.6
151	646.998	1000	5.6
151	647.693	1001	5.6
151	649.091	1002	5.6
151	652.284	1003	5.6
152	640.171	1004	5.6
152	643.089	1005	5.6
152	647.005	1006	5.6
152	647.641	1007	5.6
152	649.093	1008	5.6
152	652.282	1009	5.6
153	640.209	1010	5.6
153	643.118	1011	5.6
153	643.68	1012	5.6
153	646.997	1013	5.6
153	647.645	1014	5.6
153	649.099	1015	5.6
153	652.309	1016	5.6
154	640.242	1017	5.6
154	643.1	1018	5.6
154	647.021	1019	5.6
154	647.682	1020	5.6
154	649.105	1021	5.6
154	652.295	1022	5.6
155	640.238	1023	5.6
155	643.108	1024	5.6
155	643.667	1025	5.6
155	646.985	1026	5.6
155	647.701	1027	5.6
155	649.118	1028	5.6
155	652.309	1029	5.6
156	640.224	1030	5.6
156	643.087	1031	5.6
156	643.68	1032	5.6
156	647.702	1033	5.6
156	649.118	1034	5.6
156	652.33	1035	5.6
157	643.111	1036	5.6
157	643.665	1037	5.6
157	647.031	1038	5.6
157	647.674	1039	5.6
157	649.119	1040	5.6
157	652.301	1041	5.6
158	640.206	1042	5.6
158	643.105	1043	5.6
158	647.047	1044	5.6
158	647.705	1045	5.6
158	649.122	1046	5.6
158	652.313	1047	5.6
159	640.259	1048	5.6
159	643.119	1049	5.6
159	643.708	1050	5.6
159	647.008	1051	5.6
[truncated: 271,428+ more rows]
